# Supplementary material for: The Role of Plasticity and Adaptation in the Incipient Speciation of a Fire Salamander Population
Source: Genes (Basel). 2019 Oct 31;10(11):875. doi: 10.3390/genes10110875 (PMC6896149; doi:10.3390/genes10110875)
Supplement: Supplementary file 1 [file genes-10-00875-s001.zip]

Archive with 2 entries (2 files):
- SabinoPinto_etal_SupMaterials_revised.docx
- SabinoPinto_etal_SupTables_revised.xlsx
