# Supplementary material for: The Role of Plasticity and Adaptation in the Incipient Speciation of a Fire Salamander Population
Source: Genes (Basel). 2019 Oct 31;10(11):875. doi: 10.3390/genes10110875 (PMC6896149; doi:10.3390/genes10110875)
Supplement: Supplementary file 1 [file genes-10-00875-s001.zip › SabinoPinto_etal_SupTables_revised.xlsx]

## Sheet: SupTab1
			Destination
			Streams		Ponds
			KoGb	KoGc	KoE	KoV
Origin	Streams	KoGb	n=10	n=10	n=10	n=10
		KoGc	n=10	n=10	n=10	n=10
	Ponds	KoE	n=10	n=10	n=10	n=10
		KoV	n=10	n=10	n=10	n=10

## Sheet: SupTab2
Group	Location	Mortality	Final n	Gene Expression
PP		0	40	19
	EE	0	10	4
	EV	0	10	4
	VV	0	10	6
	VE	0	10	5
SS		2	38	22
	BB	0	10	6
	BC	0	10	4
	CC	0	10	7
	CB	2	8	5
PS		0	40	20
	EB	0	10	4
	VB	0	10	5
	EC	0	10	5
	VC	0	10	6
SP		10	30	18
	BE	2	8	4
	CE	1	9	4
	BV	4	6	5
	CV	3	7	5
Free-swimming
	Streams	-	20	7
	B	-	10	3
	C	-	10	4
	Ponds	-	20	7
	E	-	10	3
	V	-	10	4

## Sheet: SupTab3
Probe ID	Site	LDA effect size	p-value	Functions	Transcript_Length	HSPNameSP	HSPLengthSP	HSPEvalueSP	HITLengthSP	QCoverageSP	HCoverageSP	StrandSP	FrameSP	DescriptionSP	OSNameSP	EnzymeIds	EnzymeDescs	PwLev1	PwLev2	PwLev3	HSPNameUf	HSPLengthUf	HSPEvalueUf	HITLengthUf	QCoverageUf	HCoverageUf	StrandUf	FrameUf	DescriptionUf	Taxonomy	BPId	BPDesc	MFId	MFDesc	CCId	CCDesc	CDName	CDStartEnd	CDEvalue	CDDesc	OtherNCName	OtherNCEvalue	OtherNCDesc	LongOrfLength	LongOrfStrand	LongOrfFrame	ProbToBeNonCoding	lncRNA4Annocript
comp110751_c0_seq2:1612-3585	pond	2.09792	0.0136129	ATP synthesis coupled proton transport	1974	P30613	1632	0	574	82.6748	94.5993	1	0	Pyruvate kinase PKLR	Homo sapiens	2.7.1.40	Pyruvate kinase.	Carbohydrate degradation	glycolysis	pyruvate from D-glyceraldehyde 3-phosphate: step 5/5	UniRef90_UPI0008543D12	1608	0	545	81.459	98.3486	1	0	UPI0008543D12 related cluster	unknown	GO:0006754]---[GO:0032869]---[GO:0042866]---[GO:0033198]---[GO:0051591]---[GO:0009749]---[GO:0009408]---[GO:0001666]---[GO:0010226]---[GO:0007584	ATP biosynthetic process]---[cellular response to insulin stimulus]---[pyruvate biosynthetic process]---[response to ATP]---[response to cAMP]---[response to glucose stimulus]---[response to heat]---[response to hypoxia]---[response to lithium ion]---[response to nutrient	GO:0005524]---[GO:0016301]---[GO:0000287]---[GO:0030955]---[GO:0004743	ATP binding]---[kinase activity]---[magnesium ion binding]---[potassium ion binding]---[pyruvate kinase activity	GO:0005829]---[GO:0070062	cytosol]---[extracellular vesicular exosome	pfam02887]---[cd00288]---[TIGR01064]---[COG0469]---[pfam00224]---[PRK05826]---[PRK09206]---[PLN02461]---[PRK06354]---[PTZ00300]---[PTZ00066]---[PRK06247]---[PLN02765]---[PLN02623]---[PRK06739]---[PLN02762]---[PRK08187]---[PRK14725	1606-1962]---[502-1968]---[505-1959]---[505-1968]---[502-1563]---[505-1920]---[505-1959]---[442-1908]---[487-1959]---[583-1968]---[424-1971]---[496-1959]---[511-1911]---[208-1968]---[520-1503]---[502-1971]---[490-1503]---[265-1503	9.00e-37]---[0.00e+00]---[0.00e+00]---[0.00e+00]---[0.00e+00]---[0.00e+00]---[0.00e+00]---[1.00e-175]---[2.00e-173]---[2.00e-164]---[2.00e-160]---[8.00e-139]---[1.00e-109]---[1.00e-102]---[3.00e-95]---[3.00e-93]---[5.00e-50]---[2.00e-38	pfam02887 PK_C Pyruvate kinase alpha/beta domain. As well as being found in pyruvate kinase this family is found as an isolated domain in some bacterial proteins.]---[cd00288 Pyruvate_Kinase Pyruvate kinase (PK) Large allosteric enzyme that regulates glycolysis through binding of the substrate phosphoenolpyruvate and one or more allosteric effectors. Like other allosteric enzymes PK has a high su…	-	-	-	657	+	0	0.0269401	0
comp123079_c1_seq1:337-663	pond	3.00807	0.00420858	positive regulation of cell population proliferation	327	P24480	291	1e-29	102	88.9908	90.1961	1	0	Protein S100-A11	Oryctolagus cuniculus	-	-	-	-	-	UniRef90_Q9YH57	312	8e-40	217	95.4128	47.9263	1	0	P26olf	Lithobates catesbeiana	GO:0042127	regulation of cell proliferation	GO:0005509	calcium ion binding	GO:0016021	integral to membrane	cd05023]---[cd00213]---[cd05031]---[cd05030]---[cd05026]---[cd05025]---[cd05024]---[cd05027]---[pfam01023]---[cd05022]---[cd05029	25-303]---[28-306]---[28-324]---[28-306]---[22-300]---[28-300]---[28-324]---[28-300]---[43-159]---[28-324]---[34-306	3.00e-37]---[1.00e-31]---[5.00e-26]---[1.00e-15]---[1.00e-14]---[2.00e-13]---[6.00e-12]---[2.00e-11]---[1.00e-10]---[4.00e-10]---[7.00e-09	cd05023 S-100A11 S-100A11 S-100A11 domain found in proteins similar to S100A11. S100A11 is a member of the S-100 domain family within EF-hand Ca2 -binding proteins superfamily. Note that the S-100 hierarchy to which this S-100A11 group belongs contains only S-100 EF-hand domains other EF-hands have been modeled separately. S100 proteins exhibit unique patterns of tissue- and cell type-specific ex…	-	-	-	109	-	0	0.033715	0
comp123294_c0_seq1:88-2163	pond	2.16808	0.0118471	-	2076	Q6P6Q2	1068	6e-171	576	51.4451	61.6319	1	0	Keratin type II cytoskeletal 5	Rattus norvegicus	-	-	-	-	-	UniRef90_A1L2T3	1038	4e-174	591	50	58.5448	1	0	LOC100036944 protein	Xenopus	-	-	GO:0005198	structural molecule activity	GO:0045095	keratin filament	TIGR02168]---[pfam00038]---[COG1196]---[COG1196]---[COG1196]---[COG1196]---[TIGR02169]---[TIGR02169]---[TIGR02169]---[TIGR02169]---[PRK01156]---[TIGR02168]---[TIGR02168]---[TIGR04523	1117-1626]---[670-1620]---[847-1578]---[790-1623]---[649-1623]---[649-1512]---[775-1617]---[847-1518]---[832-1623]---[649-1635]---[592-1614]---[661-1563]---[907-1632]---[631-1512	4.00e-07]---[3.00e-135]---[2.00e-11]---[7.00e-11]---[1.00e-09]---[8.00e-06]---[7.00e-10]---[5.00e-08]---[1.00e-06]---[4.00e-06]---[2.00e-07]---[2.00e-06]---[6.00e-06]---[3.00e-06	TIGR02168 Chromosome_partition_protein_Smc chromosome segregation protein SMC common bacterial type. SMC (structural maintenance of chromosomes) proteins bind DNA and act in organizing and segregating chromosomes for partition. SMC proteins are found in bacteria archaea and eukaryotes. This family represents the SMC protein of most bacteria. The smc gene is often associated with scpB (TIGR00281) …	-	-	-	691	+	0	0.0604104	0
comp123771_c0_seq1:358-1359	pond	2.0259	0.00359771	-	1002	Q5E9E1	984	2e-180	328	98.2036	99.0854	1	0	PDZ and LIM domain protein 1	Bos taurus	-	-	-	-	-	UniRef90_A0A0Q3X6U2	990	0	327	98.8024	99.6942	1	0	PDZ and LIM domain protein 1	Aves	-	-	GO:0008270	zinc ion binding	GO:0005856	cytoskeleton	pfam15936]---[cd09448]---[cd09360]---[cd09450]---[cd00992]---[cd09451]---[smart00228]---[pfam00595]---[cd09449]---[pfam00412]---[cd08368]---[smart00132]---[cd00136]---[TIGR03900]---[smart00735]---[cd09361]---[cd09347]---[cd09338]---[cd00988	424-699]---[787-942]---[787-942]---[787-945]---[10-246]---[787-945]---[31-252]---[13-246]---[787-942]---[787-939]---[787-942]---[784-939]---[46-246]---[76-252]---[424-498]---[787-939]---[787-936]---[787-939]---[85-282	2.00e-37]---[2.00e-32]---[2.00e-29]---[4.00e-26]---[1.00e-21]---[2.00e-21]---[6.00e-19]---[5.00e-17]---[3.00e-16]---[6.00e-12]---[3.00e-11]---[5.00e-10]---[5.00e-10]---[1.00e-07]---[2.00e-07]---[3.00e-07]---[9.00e-07]---[5.00e-06]---[6.00e-06	pfam15936 DUF4749 Domain of unknown function (DUF4749). This presumed domain is functionally uncharacterized. This domain family is found in eukaryotes and is typically between 121 and 170 amino acids in length. The family is found in association with pfam00595 (PDZ) and pfam00412 (LIM).]---[cd09448 LIM_CLP36 This family represents the LIM domain of CLP36. This family represents the LIM domain of…	-	-	-	333	+	0	0.00654568	0
comp225583_c0_seq1:402-785	pond	2.82817	0.000945681	positive regulation of transcription by RNA polymerase II	384	Q5ZMD6	381	2e-84	128	99.2188	99.2188	1	0	Histone H2A.Z	Gallus gallus	-	-	-	-	-	UniRef90_Q5ZMD6	381	1e-82	128	99.2188	99.2188	1	0	Histone H2A.Z	Bilateria	GO:0071392]---[GO:0006342]---[GO:0045944	cellular response to estradiol stimulus]---[chromatin silencing]---[positive regulation of transcription from RNA polymerase II promoter	GO:0031490]---[GO:0003677]---[GO:0000978]---[GO:0000979]---[GO:0000980	chromatin DNA binding]---[DNA binding]---[RNA polymerase II core promoter proximal region sequence-specific DNA binding]---[RNA polymerase II core promoter sequence-specific DNA binding]---[RNA polymerase II distal enhancer sequence-specific DNA binding	GO:0070062]---[GO:0000790]---[GO:0005719]---[GO:0005720]---[GO:0000786	extracellular vesicular exosome]---[nuclear chromatin]---[nuclear euchromatin]---[nuclear heterochromatin]---[nucleosome	PLN00154]---[PTZ00017]---[cd00074]---[smart00414]---[COG5262]---[PLN00157]---[PLN00156]---[PLN00153]---[PTZ00252]---[pfam00125]---[PLN00155]---[pfam16211	16-375]---[7-375]---[22-366]---[55-372]---[1-375]---[7-366]---[1-366]---[1-372]---[34-369]---[13-282]---[1-186]---[283-381	1.00e-64]---[3.00e-63]---[1.00e-60]---[3.00e-58]---[5.00e-45]---[6.00e-42]---[3.00e-40]---[7.00e-36]---[9.00e-22]---[2.00e-17]---[2.00e-12]---[2.00e-09	PLN00154 PLN00154 histone H2A Provisional.]---[PTZ00017 PTZ00017 histone H2A Provisional.]---[cd00074 H2A Histone 2A H2A is a subunit of the nucleosome. The nucleosome is an octamer containing two H2A H2B H3 and H4 subunits. The H2A subunit performs essential roles in maintaining structural integrity of the nucleosome chromatin condensation and binding of specific chromatin-associated proteins.]-…	-	-	-	127	+	0	0.217559	0
comp235055_c0_seq1:219-1442	pond	2.32873	0.0232116	cell redox homeostasis	1224	Q91W90	1128	0	417	92.1569	89.9281	1	0	Thioredoxin domain-containing protein 5	Mus musculus	-	-	-	-	-	UniRef90_UPI000854A2F0	1131	0	399	92.402	94.2356	1	0	UPI000854A2F0 related cluster	unknown	GO:0043277]---[GO:0045454]---[GO:0006457]---[GO:0034976	apoptotic cell clearance]---[cell redox homeostasis]---[protein folding]---[response to endoplasmic reticulum stress	GO:0003756	protein disulfide isomerase activity	GO:0005788]---[GO:0070062	endoplasmic reticulum lumen]---[extracellular vesicular exosome	cd03005]---[cd03005]---[cd03005]---[TIGR01130]---[TIGR01130]---[cd02961]---[cd02961]---[cd02961]---[TIGR01126]---[TIGR01126]---[TIGR01126]---[pfam00085]---[pfam00085]---[pfam00085]---[cd02998]---[cd02998]---[cd02998]---[PTZ00102]---[PTZ00102]---[PTZ00102]---[cd03001]---[cd03001]---[cd03001]---[cd02995]---[cd02995]---[cd02995]---[cd03003]---[cd03003]---[cd03003]---[cd03004]---[cd03004]---[cd03004]…	493-795]---[892-1197]---[106-417]---[121-1221]---[895-1197]---[502-795]---[898-1197]---[112-417]---[505-807]---[904-1209]---[166-417]---[895-1206]---[505-804]---[160-417]---[502-795]---[895-1197]---[166-414]---[169-1209]---[886-1197]---[502-873]---[895-1200]---[166-420]---[502-783]---[505-795]---[895-1197]---[166-411]---[892-1194]---[550-792]---[166-405]---[502-795]---[889-1197]---[175-414]---[82…	5.00e-62]---[1.00e-59]---[5.00e-55]---[6.00e-43]---[4.00e-29]---[6.00e-39]---[2.00e-37]---[4.00e-35]---[1.00e-38]---[2.00e-37]---[2.00e-29]---[4.00e-34]---[2.00e-32]---[1.00e-26]---[6.00e-33]---[5.00e-32]---[7.00e-25]---[3.00e-30]---[1.00e-20]---[9.00e-20]---[2.00e-25]---[7.00e-22]---[9.00e-21]---[1.00e-24]---[5.00e-23]---[2.00e-22]---[2.00e-24]---[1.00e-16]---[2.00e-15]---[9.00e-24]---[2.00e-19]…	cd03005 PDI_a_ERp46 PDIa family endoplasmic reticulum protein 46 (ERp46) subfamily ERp46 is an ER-resident protein containing three redox active TRX domains. Yeast complementation studies show that ERp46 can substitute for protein disulfide isomerase (PDI) function in vivo. It has been detected in many tissues however transcript and protein levels do not correlate in all tissues suggesting regula…	-	-	-	407	+	0	0.0581614	0
comp236383_c0_seq2:138-1823	pond	2.09321	0.00187835	glutamine metabolic process	1686	Q5ZJU3	1683	0	561	99.8221	100	1	0	Asparagine synthetase glutamine-hydrolyzing	Gallus gallus	6.3.5.4	Asparagine synthase (glutamine-hydrolyzing).	Amino-acid biosynthesis	L-asparagine biosynthesis	L-asparagine from L-aspartate (L-Gln route): step 1/1	UniRef90_Q5ZJU3	1683	0	561	99.8221	100	1	0	Asparagine synthetase glutamine-hydrolyzing	Archelosauria	GO:0006529]---[GO:0006541]---[GO:0070981	asparagine biosynthetic process]---[glutamine metabolic process]---[L-asparagine biosynthetic process	GO:0004066]---[GO:0005524]---[GO:0042803	asparagine synthase (glutamine-hydrolyzing) activity]---[ATP binding]---[protein homodimerization activity	GO:0005829	cytosol	cd00712]---[cd00352]---[pfam13537]---[pfam13522]---[cd03766]---[COG0034]---[TIGR01134]---[PRK05793]---[pfam12481]---[PRK09431]---[TIGR01536]---[PLN02549]---[PTZ00077]---[COG0367]---[pfam00733]---[cd01991]---[TIGR03108]---[TIGR03104	4-588]---[4-555]---[145-498]---[145-480]---[1-477]---[1-480]---[178-480]---[178-492]---[217-549]---[1-1665]---[10-1410]---[1-1659]---[1-1650]---[1-1584]---[703-1596]---[706-1419]---[1-1413]---[1-1410	3.00e-61]---[1.00e-37]---[2.00e-32]---[6.00e-22]---[1.00e-15]---[2.00e-09]---[8.00e-08]---[2.00e-06]---[4.00e-06]---[0.00e+00]---[3.00e-166]---[4.00e-146]---[2.00e-145]---[8.00e-105]---[2.00e-92]---[1.00e-71]---[2.00e-48]---[1.00e-40	cd00712 AsnB Glutamine amidotransferases class-II (GATase) asparagine synthase_B type. Asparagine synthetase B catalyses the ATP-dependent conversion of aspartate to asparagine. This enzyme is a homodimer with each monomer composed of a glutaminase domain and a synthetase domain. The N-terminal glutaminase domain hydrolyzes glutamine to glutamic acid and ammonia.]---[cd00352 Gn_AT_II Glutamine am…	-	-	-	561	+	0	0.00211795	0
comp285044_c0_seq1:194-496	pond	2.56025	0.029913	adult locomotory behavior	303	P01041	291	1e-25	98	96.0396	98.9796	1	0	Cystatin-B	Rattus norvegicus	-	-	-	-	-	UniRef90_UPI0004ED348A	291	1e-25	98	96.0396	98.9796	1	0	PREDICTED cystatin-B	Nannospalax galili	GO:0008344	adult locomotory behavior	GO:0004869	cysteine-type endopeptidase inhibitor activity	GO:0005737]---[GO:0070062]---[GO:0005615]---[GO:0005730	cytoplasm]---[extracellular vesicular exosome]---[extracellular space]---[nucleolus	pfam00031]---[smart00043	16-252]---[7-198	1.00e-07]---[1.00e-06	pfam00031 Cystatin Cystatin domain. Very diverse family. Attempts to define separate sub-families failed. Typically either the N-terminal or C-terminal end is very divergent. But splitting into two domains would make very short families. pfam00666 is related to this family.]---[smart00043 CY Cystatin-like domain. Cystatins are a family of cysteine protease inhibitors that occur mainly as single d…	-	-	-	100	+	0	0.0544615	0
comp29797_c0_seq1:371-1402	pond	2.07923	0.0117183	-	1032	-	-	-	-	-	-	-	-	-	-	-	-	-	-	-	UniRef90_A0A1B8Y252	1023	0	341	99.1279	100	1	0	Uncharacterized protein	Xenopus tropicalis	-	-	-	-	-	-	-	-	-	-	-	-	-	343	+	0	0.00269531	0
comp369972_c0_seq1:373-822	pond	2.31168	0.00420858	defense response to virus	450	P54227	366	7e-51	149	81.3333	79.1946	1	0	Stathmin	Mus musculus	-	-	-	-	-	UniRef90_D3Z5N2	366	4e-49	147	81.3333	80.2721	1	0	Stathmin	Boreoeutheria	GO:0007409]---[GO:0007420]---[GO:0007019]---[GO:0000281]---[GO:0007052]---[GO:0031115]---[GO:0051272]---[GO:0009615	axonogenesis]---[brain development]---[microtubule depolymerization]---[cytokinesis after mitosis]---[mitotic spindle organization]---[negative regulation of microtubule polymerization]---[positive regulation of cellular component movement]---[response to virus	GO:0015631	tubulin binding	GO:0005737]---[GO:0005829]---[GO:0070062]---[GO:0005622]---[GO:0016020]---[GO:0005874]---[GO:0043005	cytoplasm]---[cytosol]---[extracellular vesicular exosome]---[intracellular]---[membrane]---[microtubule]---[neuron projection	pfam00836	25-426	2e-34	pfam00836 Stathmin Stathmin family. The Stathmin family of proteins play an important role in the regulation of the microtubule cytoskeleton. They regulate microtubule dynamics by promoting depolymerization of microtubules and/or preventing polymerization of tubulin heterodimers.	-	-	-	149	+	0	0.0578913	0
comp389391_c0_seq1:95-1111	pond	2.75306	0.0203799	regulation of cell shape	1017	Q8HZM6	885	6e-134	346	87.0206	85.2601	1	0	Annexin A1	Equus caballus	-	-	-	-	-	UniRef90_K7FJP1	885	8e-136	342	87.0206	86.2573	1	0	Annexin	Pelodiscus sinensis	GO:0031532]---[GO:0046632]---[GO:0050482]---[GO:0071385]---[GO:0007187]---[GO:0071621]---[GO:0006954]---[GO:0030216]---[GO:0002548]---[GO:0014839]---[GO:0045920]---[GO:2000483]---[GO:0045629]---[GO:0018149]---[GO:0006909]---[GO:1900087]---[GO:0032743]---[GO:0033031]---[GO:0042102]---[GO:0045627]---[GO:0031340]---[GO:0090303]---[GO:0008360]---[GO:0046883]---[GO:0050727]---[GO:0032652]---[GO:0002685	actin cytoskeleton reorganization]---[alpha-beta T cell differentiation]---[arachidonic acid secretion]---[cellular response to glucocorticoid stimulus]---[G-protein coupled receptor signaling pathway, coupled to cyclic nucleotide second messenger]---[granulocyte chemotaxis]---[inflammatory response]---[keratinocyte differentiation]---[monocyte chemotaxis]---[myoblast migration involved in skelet…	GO:0005509]---[GO:0005544]---[GO:0019834]---[GO:0005198	calcium ion binding]---[calcium-dependent phospholipid binding]---[phospholipase A2 inhibitor activity]---[structural molecule activity	GO:0016324]---[GO:0001533]---[GO:0005768]---[GO:0070062]---[GO:0005615]---[GO:0031232]---[GO:0005925]---[GO:0016328]---[GO:0031514]---[GO:0005654]---[GO:0042383	apical plasma membrane]---[cornified envelope]---[endosome]---[extracellular vesicular exosome]---[extracellular space]---[extrinsic to external side of plasma membrane]---[focal adhesion]---[lateral plasma membrane]---[motile cilium]---[nucleoplasm]---[sarcolemma	pfam00191]---[pfam00191]---[pfam00191]---[smart00335]---[smart00335]---[smart00335]---[pfam00191]---[smart00335	328-525]---[130-309]---[577-771]---[367-525]---[151-309]---[625-771]---[805-1002]---[844-1002	2.00e-24]---[3.00e-17]---[5.00e-09]---[6.00e-18]---[1.00e-15]---[7.00e-06]---[2.00e-20]---[8.00e-17	pfam00191 Annexin Annexin. This family of annexins also includes giardin that has been shown to function as an annexin.]---[smart00335 ANX Annexin repeats.	-	-	-	338	+	0	0.0116984	0
comp400356_c1_seq1	pond	3.29373	0.000241323	-	682	P10785	435	3e-76	145	63.783	100	1	1	Hemoglobin subunit beta-1	Triturus cristatus	-	-	-	-	-	UniRef90_Q33CJ7	438	2e-75	146	64.2229	100	1	1	Beta-globin	Cynops pyrrhogaster	-	-	GO:0020037]---[GO:0005506]---[GO:0019825]---[GO:0005344	heme binding]---[iron ion binding]---[oxygen binding]---[oxygen transporter activity	GO:0005833	hemoglobin complex	cd08925]---[cd14765]---[cd08927]---[pfam00042]---[cd01040]---[cd08924]---[cd08926	83-502]---[83-502]---[74-502]---[86-385]---[98-490]---[77-469]---[83-502	2.00e-71]---[6.00e-47]---[7.00e-40]---[2.00e-27]---[1.00e-13]---[3.00e-10]---[6.00e-10	cd08925 Hb-beta_like Hemoglobin beta gamma delta epsilon and related Hb subunits. Hb is the oxygen transport protein of erythrocytes. It is an allosterically modulated heterotetramer. Hemoglobin A (HbA) is the most common Hb in adult humans and is formed from two alpha-chains and two beta-chains (alpha2beta2). An equilibrium exists between deoxygenated/unliganded/T(tense state) Hb having low oxyg…	-	-	-	168	+	1	0.0341622	0
comp404822_c0_seq1:211-2289	pond	2.68833	0.0156073	peptide cross-linking	2079	A6QP57	2049	0	691	98.557	99.1317	1	0	Protein-glutamine gamma-glutamyltransferase E	Bos taurus	2.3.2.13	Protein-glutamine gamma-glutamyltransferase.	-	-	-	UniRef90_K7GB58	2070	0	690	99.5671	99.8551	1	0	Uncharacterized protein	Pelodiscus sinensis	GO:0031424]---[GO:0018149	keratinization]---[peptide cross-linking	GO:0005509]---[GO:0003810	calcium ion binding]---[protein-glutamine gamma-glutamyltransferase activity	-	-	pfam00868]---[pfam00927]---[smart00460]---[pfam00927]---[pfam01841	13-351]---[1444-1716]---[793-1062]---[1786-2070]---[799-1056	2.00e-41]---[6.00e-15]---[4.00e-20]---[8.00e-15]---[2.00e-14	pfam00868 Transglut_N Transglutaminase family. ]---[pfam00927 Transglut_C Transglutaminase family C-terminal ig like domain. ]---[smart00460 TGc Transglutaminase/protease-like homologues. Transglutaminases are enzymes that establish covalent links between proteins. A subset of transglutaminase homologues appear to catalyse the reverse reaction the hydrolysis of peptide bonds. Proteins with this d…	-	-	-	692	+	0	0.00794063	0
comp407948_c0_seq1:149-808	pond	2.75261	0.000661883	oxidation-reduction process	660	P09488	654	6e-103	218	99.0909	100	1	0	Glutathione S-transferase Mu 1	Homo sapiens	2.5.1.18	Glutathione transferase.	-	-	-	UniRef90_G1KLP8	657	2e-117	220	99.5455	99.5455	1	0	Uncharacterized protein	Toxicofera	GO:0008152	metabolic process	GO:0004364	glutathione transferase activity	-	-	cd03209]---[cd03075]---[cd03039]---[cd03210]---[pfam02798]---[pfam00043]---[cd03192]---[COG0625]---[PTZ00057]---[cd03076]---[cd00570]---[pfam14497	277-636]---[7-252]---[13-246]---[271-627]---[13-246]---[313-576]---[277-564]---[49-573]---[7-606]---[19-249]---[19-240]---[274-570	1.00e-63]---[1.00e-50]---[2.00e-26]---[4.00e-19]---[2.00e-17]---[3.00e-15]---[4.00e-15]---[2.00e-13]---[2.00e-12]---[7.00e-11]---[3.00e-10]---[5.00e-06	cd03209 GST_C_Mu C-terminal alpha helical domain of Class Mu Glutathione S-transferases. Glutathione S-transferase (GST) C-terminal domain family Class Mu subfamily GSTs are cytosolic dimeric proteins involved in cellular detoxification by catalyzing the conjugation of glutathione (GSH) with a wide range of endogenous and xenobiotic alkylating agents including carcinogens therapeutic drugs enviro…	-	-	-	219	+	0	0.00845027	0
comp418437_c0_seq1:382-1152	pond	2.75123	0.000792063	-	771	P05982	753	1e-128	274	97.6654	91.6058	1	0	NAD(P)H dehydrogenase quinone 1	Rattus norvegicus	1.6.5.2	NAD(P)H dehydrogenase (quinone).	-	-	-	UniRef90_Q28HD6	768	8e-143	280	99.6109	91.4286	1	0	NAD(P)H dehydrogenase quinone 1	Xenopus tropicalis	-	-	-	-	-	-	pfam02525]---[COG2249]---[PRK09739]---[PRK04930]---[PRK00871]---[PRK00170]---[pfam03358]---[COG0655]---[COG1182	1-573]---[1-582]---[1-318]---[46-579]---[187-498]---[1-399]---[7-396]---[1-432]---[7-582	8.00e-52]---[3.00e-42]---[7.00e-17]---[2.00e-16]---[4.00e-13]---[2.00e-08]---[3.00e-08]---[1.00e-07]---[3.00e-07	pfam02525 Flavodoxin_2 Flavodoxin-like fold. This family consists of a domain with a flavodoxin-like fold. The family includes bacterial and eukaryotic NAD(P)H dehydrogenase (quinone) EC 1.6.99.2. These enzymes catalyze the NAD(P)H-dependent two-electron reductions of quinones and protect cells against damage by free radicals and reactive oxygen species. This enzyme uses a FAD co-factor. The equa…	-	-	-	256	+	0	0.0282536	0
comp427403_c0_seq1:206-5503	pond	2.35604	0.0382144	DNA repair	5298	Q7ZV90	1206	7e-26	639	22.7633	54.3036	1	0	ATP-dependent DNA helicase PIF1	Danio rerio	3.6.4.12	DNA helicase.	-	-	-	UniRef90_I1GGC1	4797	0	1811	90.5436	90.4473	1	0	ATP-dependent DNA helicase	Amphimedon queenslandica	GO:0006310]---[GO:0006281]---[GO:0000723	DNA recombination]---[DNA repair]---[telomere maintenance	GO:0005524]---[GO:0003678	ATP binding]---[DNA helicase activity	-	-	pfam14214]---[pfam13604]---[TIGR01447]---[pfam05970	2089-2634]---[4051-4611]---[4009-4623]---[3937-5037	2.00e-25]---[3.00e-10]---[2.00e-07]---[2.00e-31	pfam14214 Helitron_like_N Helitron helicase-like domain at N-terminus. This family is found in Helitrons recently recognized eukaryotic transposons that are predicted to amplify by a rolling-circle mechanism. In many instances a protein-coding gene is disrupted by their insertion.]---[pfam13604 AAA_30 AAA domain. This family of domains contain a P-loop motif that is characteristic of the AAA supe…	-	-	-	1765	+	0	0.00187499	0
comp428049_c0_seq1	pond	3.59694	0.000928752	-	625	P10784	420	7e-86	141	67.2	99.2908	1	1	Hemoglobin subunit alpha-2	Triturus cristatus	-	-	-	-	-	UniRef90_P10784	420	5e-84	141	67.2	99.2908	1	1	Hemoglobin subunit alpha-2	Triturus cristatus	-	-	GO:0020037]---[GO:0005506]---[GO:0019825]---[GO:0005344	heme binding]---[iron ion binding]---[oxygen binding]---[oxygen transporter activity	GO:0005833	hemoglobin complex	cd08927]---[cd14765]---[cd08925]---[pfam00042]---[cd01040]---[cd08924	59-478]---[68-475]---[71-475]---[71-373]---[83-451]---[59-478	6.00e-67]---[1.00e-35]---[3.00e-23]---[4.00e-22]---[2.00e-10]---[2.00e-09	cd08927 Hb-alpha_like Hemoglobin alpha zeta mu theta and related Hb subunits. Hb is the oxygen transport protein of erythrocytes. It is an allosterically modulated heterotetramer. Hemoglobin A (HbA) is the most common Hb in adult humans and is formed from two alpha-chains and two beta-chains (alpha2beta2). An equilibrium exists between deoxygenated/unliganded/T(tense state) Hb having low oxygen a…	-	-	-	149	+	1	0.0314029	0
comp430123_c0_seq1:124-456	pond	2.27758	0.0203799	-	333	-	-	-	-	-	-	-	-	-	-	-	-	-	-	-	UniRef90_I3QKR6	330	7e-26	113	99.0991	99.115	1	0	Antifreeze protein	Ambystoma mexicanum	-	-	-	-	-	-	-	-	-	-	-	-	-	111	-	0	0.0694522	0
comp430133_c0_seq1:374-844	pond	2.16518	0.0089134	-	471	Q99KC8	327	4e-18	793	69.4268	13.7453	1	0	von Willebrand factor A domain-containing protein 5A	Mus musculus	-	-	-	-	-	UniRef90_UPI00034F9CEE	312	2e-27	140	66.242	74.2857	1	0	UPI00034F9CEE related cluster	unknown	-	-	-	-	-	-	-	-	-	-	-	-	-	156	+	0	0.260258	0
comp81285_c0_seq1:633-1106	pond	2.19087	0.0483982	-	472	O75152	447	4e-67	810	94.7034	19.6296	1	0	Zinc finger CCCH domain-containing protein 11A	Homo sapiens	-	-	-	-	-	UniRef90_UPI0005D072B1	447	1e-69	585	94.7034	27.1795	1	0	PREDICTED zinc finger CCCH domain-containing protein 11A	Aquila chrysaetos canadensis	-	-	-	-	-	-	pfam15663	19-330	8e-60	pfam15663 zf-CCCH_3 Zinc-finger containing family. zf-CCCH_3 family is found in eukaryotes and is typically between 155 and 169 amino acids in length.	-	-	-	157	+	0	0.0186245	0
comp101898_c4_seq1:5302-5886	stream	2.62937	0.0430524	translation	585	P29314	531	7e-124	194	90.7692	91.2371	1	0	40S ribosomal protein S9	Rattus norvegicus	-	-	-	-	-	UniRef90_H9GNC5	531	4e-122	194	90.7692	91.2371	1	0	Uncharacterized protein	cellular organisms	GO:0045903]---[GO:0006412	positive regulation of translational fidelity]---[translation	GO:0003735	structural constituent of ribosome	GO:0022627]---[GO:0030529	cytosolic small ribosomal subunit]---[ribonucleoprotein complex	PTZ00155]---[PLN00189]---[TIGR01018]---[PRK04051]---[COG0522]---[PRK05327]---[CHL00113]---[pfam01479]---[TIGR01017]---[cd00165	31-531]---[31-531]---[1-498]---[28-495]---[1-531]---[316-450]---[313-444]---[322-450]---[316-450]---[322-450	4.00e-103]---[4.00e-97]---[4.00e-78]---[8.00e-56]---[2.00e-35]---[2.00e-09]---[1.00e-08]---[2.00e-08]---[3.00e-08]---[2.00e-06	PTZ00155 PTZ00155 40S ribosomal protein S9 Provisional.]---[PLN00189 PLN00189 40S ribosomal protein S9 Provisional.]---[TIGR01018 30S_ribosomal_protein_S4 ribosomal protein uS4 eukaryotic/archaeal type. This model finds eukaryotic ribosomal protein S9 as well as archaeal ribosomal protein S4. Protein synthesis Ribosomal proteins synthesis and modification .]---[PRK04051 rps4p 30S ribosomal protei…	-	-	-	194	+	0	0.00700403	0
comp111462_c0_seq6:158-1030	stream	2.18403	0.0118471	-	873	O75112	789	1e-96	727	90.378	41.6781	1	0	LIM domain-binding protein 3	Homo sapiens	-	-	-	-	-	UniRef90_Q6P644	870	0	290	99.6564	100	1	0	Uncharacterized protein	Xenopus	-	-	-	-	-	-	pfam15936]---[cd00992]---[smart00228]---[pfam00595]---[smart00735	442-747]---[22-243]---[25-243]---[13-243]---[442-519	2.00e-30]---[5.00e-21]---[1.00e-18]---[4.00e-15]---[7.00e-09	pfam15936 DUF4749 Domain of unknown function (DUF4749). This presumed domain is functionally uncharacterized. This domain family is found in eukaryotes and is typically between 121 and 170 amino acids in length. The family is found in association with pfam00595 (PDZ) and pfam00412 (LIM).]---[cd00992 PDZ_signaling PDZ domain found in a variety of Eumetazoan signaling molecules often in tandem arra…	-	-	-	290	+	0	0.00944754	0
comp118425_c1_seq1	stream	3.24495	0.0102759	-	1231	P02589	486	7e-101	162	39.4801	100	1	1	Troponin C skeletal muscle	Pelophylax esculentus	-	-	-	-	-	UniRef90_P02589	486	5e-99	162	39.4801	100	1	1	Troponin C skeletal muscle	Anura	-	-	GO:0005509	calcium ion binding	-	-	PTZ00184]---[PTZ00184]---[COG5126]---[PTZ00183]---[cd00051]---[cd00051]---[pfam13499]---[pfam13833	233-667]---[254-448]---[203-673]---[221-667]---[254-439]---[482-667]---[485-667]---[290-448	1.00e-39]---[5.00e-09]---[2.00e-27]---[7.00e-25]---[5.00e-16]---[3.00e-13]---[1.00e-08]---[8.00e-06	PTZ00184 PTZ00184 calmodulin Provisional.]---[COG5126 FRQ1 Ca2 -binding protein (EF-Hand superfamily) Signal transduction mechanisms / Cytoskeleton / Cell division and chromosome partitioning / General function prediction only .]---[PTZ00183 PTZ00183 centrin Provisional.]---[cd00051 EFh EF-hand calcium binding motif A diverse superfamily of calcium sensors and calcium signal modulators most examp…	-	-	-	179	+	1	0.119567	0
comp123176_c0_seq1:173-1066	stream	2.6902	0.000945681	translation	894	P15126	876	0	296	97.9866	98.6486	1	0	60S ribosomal protein L5-B	Xenopus laevis	-	-	-	-	-	UniRef90_A0A0Q3MIC6	882	3e-178	340	98.6577	86.4706	1	0	60S ribosomal protein L5	Amazona aestiva	GO:0006412	translation	GO:0008097]---[GO:0003735	5S rRNA binding]---[structural constituent of ribosome	GO:0005840	ribosome	PTZ00069]---[PRK08569]---[pfam14204]---[pfam00861]---[cd00432]---[COG0256	1-885]---[43-699]---[577-846]---[76-519]---[91-513]---[43-519	3.00e-161]---[5.00e-48]---[4.00e-42]---[2.00e-39]---[3.00e-29]---[6.00e-28	PTZ00069 PTZ00069 60S ribosomal protein L5 Provisional.]---[PRK08569 rpl18p 50S ribosomal protein L18P Reviewed.]---[pfam14204 Ribosomal_L18_c Ribosomal L18 C-terminal region. This domain is the C-terminal end of ribosomal L18/L5 proteins.]---[pfam00861 Ribosomal_L18p Ribosomal L18p/L5e family. This family includes ribosomal proteins from the large subunit. This family includes L18 from bacteria …	-	-	-	297	+	0	0.00193968	0
comp123230_c0_seq1:309-692	stream	2.0866	0.0338466	-	384	P00428	300	4e-53	129	78.125	78.2946	1	0	Cytochrome c oxidase subunit 5B mitochondrial	Bos taurus	-	-	-	-	-	UniRef90_E3TD11	315	5e-61	125	82.0312	84	1	0	Mitochondrial cytochrome c oxidase subunit 5b	Ictalurus	-	-	GO:0004129	cytochrome-c oxidase activity	GO:0005740	mitochondrial envelope	cd00924]---[pfam01215]---[PLN02294	88-378]---[91-366]---[124-360	6.00e-52]---[2.00e-34]---[5.00e-17	cd00924 Cyt_c_Oxidase_Vb Cytochrome c oxidase subunit Vb. Cytochrome c oxidase (CcO) the terminal oxidase in the respiratory chains of eukaryotes and most bacteria is a multi-chain transmembrane protein located in the inner membrane of mitochondria and the cell membrane of prokaryotes. It catalyzes the reduction of O2 and simultaneously pumps protons across the membrane. The number of subunits va…	-	-	-	127	+	0	0.129126	0
comp123339_c0_seq1:185-1198	stream	2.26091	0.0178543	tricarboxylic acid cycle	1014	P40926	1011	0	338	99.7041	100	1	0	Malate dehydrogenase mitochondrial	Homo sapiens	1.1.1.37	Malate dehydrogenase.	-	-	-	UniRef90_E1BVT3	1011	0	337	99.7041	100	1	0	Malate dehydrogenase	Neognathae	GO:0006094]---[GO:0006475]---[GO:0006108]---[GO:0006734]---[GO:0006107]---[GO:0006099	gluconeogenesis]---[internal protein amino acid acetylation]---[malate metabolic process]---[NADH metabolic process]---[oxaloacetate metabolic process]---[tricarboxylic acid cycle	GO:0030060]---[GO:0046554	L-malate dehydrogenase activity]---[malate dehydrogenase (NADP+) activity	GO:0070062]---[GO:0005743]---[GO:0005759]---[GO:0005739]---[GO:0043209]---[GO:0005654]---[GO:0005634]---[GO:0005886	extracellular vesicular exosome]---[mitochondrial inner membrane]---[mitochondrial matrix]---[mitochondrion]---[myelin sheath]---[nucleoplasm]---[nucleus]---[plasma membrane	cd01337]---[PLN00106]---[pfam02866]---[pfam00056]---[cd00650]---[cd01339]---[PRK06223]---[cd00300]---[PTZ00117]---[PTZ00082]---[cd05294]---[cd05292]---[TIGR01771]---[TIGR01763]---[cd05291]---[PRK00066]---[TIGR01772]---[PRK05086]---[PTZ00325]---[COG0039	76-999]---[25-984]---[505-999]---[70-501]---[76-981]---[76-981]---[76-969]---[76-969]---[55-984]---[76-981]---[76-900]---[76-981]---[94-984]---[271-981]---[73-984]---[76-984]---[73-1005]---[76-1002]---[49-1005]---[76-1005	0.00e+00]---[0.00e+00]---[9.00e-65]---[7.00e-57]---[3.00e-43]---[1.00e-42]---[3.00e-41]---[2.00e-34]---[4.00e-31]---[3.00e-29]---[5.00e-26]---[7.00e-26]---[2.00e-25]---[2.00e-24]---[8.00e-22]---[8.00e-20]---[0.00e+00]---[2.00e-158]---[4.00e-153]---[9.00e-77	cd01337 MDH_glyoxysomal_mitochondrial Glyoxysomal and mitochondrial malate dehydrogenases. MDH is one of the key enzymes in the citric acid cycle facilitating both the conversion of malate to oxaloacetate and replenishing levels of oxalacetate by reductive carboxylation of pyruvate. Members of this subfamily are localized to the glycosome and mitochondria. MDHs are part of the NAD(P)-binding Ross…	-	-	-	337	+	0	0.00415662	0
comp123492_c0_seq1:294-1493	stream	2.44409	0.00261137	protein folding	1200	P31689	1197	0	397	99.75	100	1	0	DnaJ homolog subfamily A member 1	Homo sapiens	-	-	-	-	-	UniRef90_P31689	1197	0	397	99.75	100	1	0	DnaJ homolog subfamily A member 1	Amniota	GO:0030521]---[GO:0042769]---[GO:0030317]---[GO:0043066]---[GO:0043508]---[GO:0031397]---[GO:0043065]---[GO:0006457]---[GO:0070585]---[GO:0051223]---[GO:0009408]---[GO:0006986]---[GO:0007283	androgen receptor signaling pathway]---[DNA damage response, detection of DNA damage]---[sperm motility]---[negative regulation of apoptotic process]---[negative regulation of JUN kinase activity]---[negative regulation of protein ubiquitination]---[positive regulation of apoptotic process]---[protein folding]---[protein localization in mitochondrion]---[regulation of protein transport]---[respon…	GO:0005524]---[GO:0055131]---[GO:0051087]---[GO:0001664]---[GO:0030544]---[GO:0050750]---[GO:0046872]---[GO:0030957]---[GO:0031625	ATP binding]---[C3HC4-type RING finger domain binding]---[chaperone binding]---[G-protein coupled receptor binding]---[Hsp70 protein binding]---[low-density lipoprotein particle receptor binding]---[metal ion binding]---[Tat protein binding]---[ubiquitin protein ligase binding	GO:0005829]---[GO:0070062]---[GO:0016020]---[GO:0005739]---[GO:0005634]---[GO:0048471	cytosol]---[extracellular vesicular exosome]---[membrane]---[mitochondrion]---[nucleus]---[perinuclear region of cytoplasm	PRK14298]---[PRK14277]---[PRK14294]---[PRK14280]---[PRK14286]---[PRK14281]---[PRK14276]---[PTZ00037]---[COG0484]---[TIGR02349]---[PRK10767]---[PRK14291]---[PRK14289]---[PRK14278]---[PRK14283]---[PRK14301]---[PRK14295]---[PRK14284]---[PRK14285]---[PRK14292	1-843]---[1-993]---[19-996]---[19-843]---[4-993]---[19-891]---[10-924]---[4-1188]---[4-1065]---[19-1041]---[19-1038]---[19-1071]---[1-1038]---[19-1056]---[1-1035]---[19-1086]---[10-1083]---[19-1035]---[19-1065]---[19-1032	2.00e-71]---[1.00e-65]---[5.00e-63]---[1.00e-61]---[2.00e-59]---[2.00e-59]---[5.00e-57]---[5.00e-134]---[2.00e-104]---[4.00e-86]---[3.00e-75]---[2.00e-69]---[3.00e-68]---[3.00e-67]---[3.00e-65]---[7.00e-60]---[1.00e-58]---[5.00e-57]---[5.00e-57]---[5.00e-56	PRK14298 PRK14298 chaperone protein DnaJ Provisional.]---[PRK14277 PRK14277 chaperone protein DnaJ Provisional.]---[PRK14294 PRK14294 chaperone protein DnaJ Provisional.]---[PRK14280 PRK14280 chaperone protein DnaJ Provisional.]---[PRK14286 PRK14286 chaperone protein DnaJ Provisional.]---[PRK14281 PRK14281 chaperone protein DnaJ Provisional.]---[PRK14276 PRK14276 chaperone protein DnaJ Provisiona…	-	-	-	399	+	0	0.043522	0
comp123962_c0_seq1:125-1591	stream	2.27235	0.00572031	-	1467	Q9NZM5	1260	7e-103	478	85.8896	87.8661	1	0	Glioma tumor suppressor candidate region gene 2 protein	Homo sapiens	-	-	-	-	-	UniRef90_U3FVQ1	1266	4e-126	481	86.2986	87.526	1	0	Glioma tumor suppressor candidate region gene 2	Micrurus fulvius	-	-	-	-	-	-	pfam07767	166-1365	6e-79	pfam07767 Nop53 Nop53 (60S ribosomal biogenesis). This nucleolar family of proteins are involved in 60S ribosomal biogenesis. They are specifically involved in the processing beyond the 27S stage of 25S rRNA maturation. This family contains sequences that bear similarity to the glioma tumour suppressor candidate region gene 2 protein (p60). This protein has been found to interact with herpes simp…	-	-	-	488	+	0	0.0100799	0
comp124329_c0_seq1:1027-2367	stream	2.01946	0.000945681	endoplasmic reticulum unfolded protein response	1341	Q9Y4P3	1113	0	447	82.9978	83.6689	1	0	Transducin beta-like protein 2	Homo sapiens	-	-	-	-	-	UniRef90_H3BHT0	1251	0	444	93.2886	93.4685	1	0	Uncharacterized protein	Latimeria chalumnae	GO:0042149]---[GO:0071456]---[GO:0030968	cellular response to glucose starvation]---[cellular response to hypoxia]---[endoplasmic reticulum unfolded protein response	GO:0051219]---[GO:0019901]---[GO:0031369	phosphoprotein binding]---[protein kinase binding]---[translation initiation factor binding	GO:0005783]---[GO:0030176	endoplasmic reticulum]---[integral to endoplasmic reticulum membrane	cd00200]---[sd00039]---[sd00039]---[COG2319]---[COG2319]---[pfam00400]---[pfam00400]---[smart00320]---[smart00320]---[cd00200]---[sd00039]---[COG2319]---[COG2319]---[COG2319	250-927]---[250-951]---[229-651]---[244-954]---[259-816]---[259-360]---[829-927]---[256-360]---[829-927]---[250-1194]---[283-1194]---[256-1194]---[256-1092]---[730-1194	1.00e-30]---[1.00e-25]---[2.00e-07]---[3.00e-17]---[4.00e-14]---[2.00e-10]---[3.00e-07]---[3.00e-10]---[6.00e-08]---[1.00e-33]---[3.00e-26]---[7.00e-24]---[3.00e-20]---[4.00e-07	cd00200 WD40 WD40 domain found in a number of eukaryotic proteins that cover a wide variety of functions including adaptor/regulatory modules in signal transduction pre-mRNA processing and cytoskeleton assembly typically contains a GH dipeptide 11-24 residues from its N-terminus and the WD dipeptide at its C-terminus and is 40 residues long hence the name WD40 between GH and WD lies a conserved c…	-	-	-	446	+	0	0.0145779	0
comp225927_c0_seq1:634-1728	stream	2.76145	0.00506164	glycolytic process	1095	P04075	1092	0	364	99.726	100	1	0	Fructose-bisphosphate aldolase A	Homo sapiens	4.1.2.13	Fructose-bisphosphate aldolase.	Carbohydrate degradation	glycolysis	D-glyceraldehyde 3-phosphate and glycerone phosphate from D-glucose: step 4/4	UniRef90_Q6GL64	1092	0	364	99.726	100	1	0	Fructose-bisphosphate aldolase	Xenopus	GO:0007015]---[GO:0006754]---[GO:0030388]---[GO:0006000]---[GO:0006094]---[GO:0006096]---[GO:0046716]---[GO:0002576]---[GO:0051289]---[GO:0008360]---[GO:0006941	actin filament organization]---[ATP biosynthetic process]---[fructose 1,6-bisphosphate metabolic process]---[fructose metabolic process]---[gluconeogenesis]---[glycolysis]---[muscle cell homeostasis]---[platelet degranulation]---[protein homotetramerization]---[regulation of cell shape]---[striated muscle contraction	GO:0003779]---[GO:0008092]---[GO:0070061]---[GO:0004332]---[GO:0042802]---[GO:0015631	actin binding]---[cytoskeletal protein binding]---[fructose binding]---[fructose-bisphosphate aldolase activity]---[identical protein binding]---[tubulin binding	GO:0015629]---[GO:0005913]---[GO:0005829]---[GO:0070062]---[GO:0005576]---[GO:0005615]---[GO:0031674]---[GO:0031430]---[GO:0016020]---[GO:0005634]---[GO:0031093	actin cytoskeleton]---[cell-cell adherens junction]---[cytosol]---[extracellular vesicular exosome]---[extracellular region]---[extracellular space]---[I band]---[M band]---[membrane]---[nucleus]---[platelet alpha granule lumen	cd00949]---[PRK05377]---[pfam00274]---[cd00948]---[PTZ00019]---[cd00344]---[PLN02455]---[COG3588]---[PLN02425]---[PLN02227	58-573]---[70-573]---[43-1092]---[37-1029]---[28-1092]---[37-1020]---[19-1092]---[43-1029]---[13-1092]---[43-1092	6.00e-09]---[8.00e-07]---[0.00e+00]---[0.00e+00]---[0.00e+00]---[0.00e+00]---[0.00e+00]---[7.00e-138]---[1.00e-135]---[2.00e-118	cd00949 FBP_aldolase_I_bact Fructose-1.6-bisphosphate aldolase found in gram /- bacteria. Fructose-1.6-bisphosphate aldolase found in gram /- bacteria. The enzyme catalyzes the cleavage of fructose 1 6-bisphosphate to glyceraldehyde 3-phosphate and dihydroxyacetone phosphate (DHAP). The enzyme is member of the class I aldolase family which utilizes covalent catalysis through a Schiff base formed …	-	-	-	364	+	0	0.00726049	0
comp226496_c0_seq1:1-423	stream	3.4591	0.000792063	-	423	Q90339	387	8e-65	1935	91.4894	6.66667	1	0	Myosin heavy chain fast skeletal muscle	Cyprinus carpio	-	-	-	-	-	UniRef90_A0A0S7KA05	387	4e-69	183	91.4894	70.4918	1	0	MYSS (Fragment)	Poeciliopsis prolifica	-	-	GO:0003774	motor activity	GO:0016459	myosin complex	pfam01576	1-423	5e-08	pfam01576 Myosin_tail_1 Myosin tail. The myosin molecule is a multi-subunit complex made up of two heavy chains and four light chains it is a fundamental contractile protein found in all eukaryote cell types. This family consists of the coiled-coil myosin heavy chain tail region. The coiled-coil is composed of the tail from two molecules of myosin. These can then assemble into the macromolecular …	-	-	-	141	+	0	0.0388592	0
comp227626_c0_seq1:289-822	stream	2.27643	0.00187835	signal peptide processing	534	Q9D8V7	531	2e-121	192	99.4382	92.1875	1	0	Signal peptidase complex catalytic subunit SEC11C	Mus musculus	3.4.21.89	Signal peptidase I.	-	-	-	UniRef90_Q6DDC2	531	2e-122	177	99.4382	100	1	0	Signal peptidase complex catalytic subunit SEC11	Tetrapoda	GO:0006465	signal peptide processing	GO:0008236]---[GO:0008233	serine-type peptidase activity]---[peptidase activity	GO:0005789]---[GO:0016021	endoplasmic reticulum membrane]---[integral to membrane	TIGR02228]---[cd06530]---[cd06462]---[COG0681]---[pfam00717	55-456]---[133-417]---[133-417]---[49-525]---[145-300	1.00e-23]---[2.00e-17]---[4.00e-13]---[4.00e-07]---[1.00e-06	TIGR02228 Signal_peptidase_I_W signal peptidase I archaeal type. This model represents signal peptidase I from most archaea a subunit of the eukaryotic endoplasmic reticulum signal peptidase I complex and an apparent signal peptidase I from a small number of bacteria. It is related to but does not overlap in hits with TIGR02227 the bacterial and mitochondrial signal peptidase I.]---[cd06530 S26_S…	-	-	-	177	+	0	0.00167144	0
comp285112_c1_seq1:1-1170	stream	2.17019	0.029913	-	1170	P31231	1128	0	420	96.4103	89.5238	1	0	Calsequestrin-1	Pelophylax esculentus	-	-	-	-	-	UniRef90_P31231	1128	0	420	96.4103	89.5238	1	0	Calsequestrin-1	Anura	-	-	GO:0005509	calcium ion binding	GO:0005759]---[GO:0033018]---[GO:0033017	mitochondrial matrix]---[sarcoplasmic reticulum lumen]---[sarcoplasmic reticulum membrane	cd03065]---[cd03066]---[cd02981]---[cd02981]---[PTZ00102]---[pfam01216]---[cd03074]---[pfam13848]---[cd02982]---[TIGR01130	79-438]---[442-747]---[445-741]---[109-429]---[238-942]---[73-1122]---[748-1107]---[520-1101]---[778-1107]---[238-1119	2.00e-61]---[3.00e-54]---[4.00e-18]---[3.00e-09]---[7.00e-09]---[0.00e+00]---[6.00e-63]---[7.00e-16]---[2.00e-15]---[2.00e-13	cd03065 PDI_b_Calsequestrin_N PDIb family Calsequestrin subfamily N-terminal TRX-fold domain Calsequestrin is the major calcium storage protein in the sarcoplasmic reticulum (SR) of skeletal and cardiac muscle. It stores calcium ions in sufficient quantities (up to 20 mM) to allow repetitive contractions and is essential to maintain movement respiration and heart beat. A missense mutation in huma…	-	-	-	390	+	0	0.0356292	0
comp285140_c0_seq2:2070-3263	stream	2.32369	0.0077056	methionine biosynthetic process	1194	Q5M8Z0	1179	0	403	98.7437	97.5186	1	0	Betaine--homocysteine S-methyltransferase 1	Xenopus tropicalis	2.1.1.5	Betaine--homocysteine S-methyltransferase.	Amine and polyamine degradation]---[Amino-acid biosynthesis	betaine degradation]---[ L-methionine biosynthesis via de novo pathway	sarcosine from betaine: step 1/2]---[ L-methionine from L-homocysteine (BhmT route): step 1/1	UniRef90_Q5M8Z0	1179	0	403	98.7437	97.5186	1	0	Betaine--homocysteine S-methyltransferase 1	Xenopus	GO:0006579]---[GO:0009086	betaine catabolic process]---[methionine biosynthetic process	GO:0047150]---[GO:0008898]---[GO:0008270	betaine-homocysteine S-methyltransferase activity]---[homocysteine S-methyltransferase activity]---[zinc ion binding	GO:0005829	cytosol	pfam02574]---[PRK08645]---[COG0646]---[COG2040]---[PRK09485]---[TIGR02082]---[PLN02489]---[PRK07534	49-924]---[10-927]---[46-927]---[31-924]---[19-930]---[139-918]---[37-633]---[130-1029	3.00e-51]---[5.00e-46]---[3.00e-24]---[2.00e-22]---[6.00e-19]---[2.00e-14]---[3.00e-07]---[2.00e-22	pfam02574 S-methyl_trans Homocysteine S-methyltransferase. This is a family of related homocysteine S-methyltransferases enzymes 5-methyltetrahydrofolate--homocysteine S-methyltransferases also known EC 2.1.1.13 Betaine--homocysteine S-methyltransferase (vitamin B12 dependent) EC 2.1.1.5 and Homocysteine S-methyltransferase EC 2.1.1.10 .]---[PRK08645 PRK08645 bifunctional homocysteine S-methyltra…	-	-	-	397	+	0	0.0447035	0
comp285198_c0_seq1:668-1837	stream	2.07522	0.000792063	ubiquitin-dependent ERAD pathway	1170	P62334	1167	0	389	99.7436	100	1	0	26S protease regulatory subunit 10B	Mus musculus	-	-	-	-	-	UniRef90_P62333	1167	0	389	99.7436	100	1	0	26S protease regulatory subunit 10B	Euteleostomi	GO:0030433]---[GO:0090261]---[GO:0045899	ER-associated protein catabolic process]---[positive regulation of inclusion body assembly]---[positive regulation of RNA polymerase II transcriptional preinitiation complex assembly	GO:0005524]---[GO:0017025	ATP binding]---[TBP-class protein binding	GO:0031597]---[GO:0070062]---[GO:0016234]---[GO:0016020]---[GO:0031595]---[GO:0005634]---[GO:0022624]---[GO:0000502]---[GO:0008540	cytosolic proteasome complex]---[extracellular vesicular exosome]---[inclusion body]---[membrane]---[nuclear proteasome complex]---[nucleus]---[proteasome accessory complex]---[proteasome complex]---[proteasome regulatory particle, base subcomplex	pfam00004]---[cd00009]---[smart00382]---[PRK13342]---[COG2256]---[COG1222]---[PRK03992]---[TIGR01242]---[PTZ00454]---[PTZ00361]---[COG0464]---[COG0464]---[TIGR01241]---[TIGR01243]---[TIGR01243]---[COG0465]---[CHL00176]---[TIGR03689]---[PRK10733]---[COG1223]---[CHL00195]---[COG0714	511-909]---[406-909]---[496-915]---[508-705]---[514-705]---[10-1161]---[13-1137]---[55-1122]---[1-1158]---[91-1137]---[373-1149]---[448-1131]---[388-1122]---[385-1161]---[385-1068]---[388-1122]---[385-1122]---[157-1086]---[364-1122]---[367-1119]---[487-1122]---[511-1008	6.00e-54]---[6.00e-26]---[2.00e-18]---[2.00e-10]---[2.00e-07]---[0.00e+00]---[9.00e-168]---[8.00e-147]---[6.00e-116]---[8.00e-113]---[8.00e-90]---[1.00e-43]---[3.00e-76]---[9.00e-75]---[5.00e-68]---[1.00e-66]---[8.00e-63]---[1.00e-62]---[5.00e-62]---[4.00e-48]---[2.00e-21]---[1.00e-06	pfam00004 AAA ATPase family associated with various cellular activities (AAA). AAA family proteins often perform chaperone-like functions that assist in the assembly operation or disassembly of protein complexes.]---[cd00009 AAA The AAA (ATPases Associated with a wide variety of cellular Activities) superfamily represents an ancient group of ATPases belonging to the ASCE (for additional strand ca…	-	-	-	389	+	0	0.025126	0
comp29641_c0_seq2:443-1384	stream	2.37891	0.00133887	phosphorelay signal transduction system	942	Q12904	939	6e-156	312	99.6815	100	1	0	Aminoacyl tRNA synthase complex-interacting multifunctional protein 1	Homo sapiens	-	-	-	-	-	UniRef90_A0A096MKR0	939	5e-154	321	99.6815	97.1963	1	0	Uncharacterized protein	Simiiformes	GO:0001525]---[GO:0006915]---[GO:0007155]---[GO:0007267]---[GO:0006935]---[GO:0051607]---[GO:0006006]---[GO:0006954]---[GO:0050900]---[GO:0001937]---[GO:0009611]---[GO:0007165]---[GO:0006418	angiogenesis]---[apoptotic process]---[cell adhesion]---[cell-cell signaling]---[chemotaxis]---[defense response to virus]---[glucose metabolic process]---[inflammatory response]---[leukocyte migration]---[negative regulation of endothelial cell proliferation]---[response to wounding]---[signal transduction]---[tRNA aminoacylation for protein translation	GO:0005125]---[GO:0051020]---[GO:0042803]---[GO:0000049	cytokine activity]---[GTPase binding]---[protein homodimerization activity]---[tRNA binding	GO:0017101]---[GO:0009986]---[GO:0005737]---[GO:0005829]---[GO:0005783]---[GO:0005615]---[GO:0005794]---[GO:0016020]---[GO:0017102]---[GO:0005634]---[GO:0030133	aminoacyl-tRNA synthetase multienzyme complex]---[cell surface]---[cytoplasm]---[cytosol]---[endoplasmic reticulum]---[extracellular space]---[Golgi apparatus]---[membrane]---[methionyl glutamyl tRNA synthetase complex]---[nucleus]---[transport vesicle	PLN02610]---[cd02799]---[cd02153]---[pfam01588]---[PRK00133]---[cd02800]---[PRK12267]---[COG0073]---[cd02798]---[TIGR00399]---[PRK10089]---[TIGR00472]---[cd02796]---[TIGR02222	448-939]---[451-759]---[472-756]---[472-753]---[454-756]---[454-756]---[454-756]---[436-756]---[454-756]---[454-756]---[454-756]---[433-699]---[472-756]---[454-756	6.00e-84]---[2.00e-59]---[5.00e-36]---[3.00e-34]---[1.00e-26]---[2.00e-24]---[3.00e-22]---[5.00e-22]---[2.00e-20]---[2.00e-17]---[2.00e-11]---[7.00e-09]---[1.00e-07]---[3.00e-07	PLN02610 PLN02610 probable methionyl-tRNA synthetase.]---[cd02799 tRNA_bind_EMAP-II_like tRNA-binding-domain-containing EMAP2-like proteins. This family contains a diverse fraction of tRNA binding proteins including Caenorhabditis elegans methionyl-tRNA synthetase (CeMetRS) human tyrosyl- tRNA synthetase (hTyrRS) Saccharomyces cerevisiae Arc1p human p43 and EMAP2. CeMetRS and hTyrRS aminoacylate …	-	-	-	313	+	0	0.0063875	0
comp29832_c0_seq1:313-678	stream	2.89213	0.0102875	translation	366	P62856	234	2e-49	115	63.9344	67.8261	1	0	40S ribosomal protein S26	Rattus norvegicus	-	-	-	-	-	UniRef90_UPI0003891757	234	1e-48	149	63.9344	52.349	1	0	PREDICTED 40S ribosomal protein S26	Chrysemys picta bellii	GO:0006412	translation	GO:0003729]---[GO:0003735	mRNA binding]---[structural constituent of ribosome	GO:0022627	cytosolic small ribosomal subunit	pfam01283]---[PTZ00172]---[PLN00186]---[COG4830]---[PRK09335	1-303]---[1-306]---[1-306]---[1-315]---[1-297	2.00e-60]---[1.00e-50]---[7.00e-49]---[4.00e-39]---[1.00e-17	pfam01283 Ribosomal_S26e Ribosomal protein S26e. ]---[PTZ00172 PTZ00172 40S ribosomal protein S26 Provisional.]---[PLN00186 PLN00186 ribosomal protein S26 Provisional.]---[COG4830 RPS26B Ribosomal protein S26 Translation ribosomal structure and biogenesis .]---[PRK09335 PRK09335 30S ribosomal protein S26e Provisional.	-	-	-	122	-	0	0.0104312	0
comp29871_c0_seq1:62-985	stream	2.39227	0.00572031	translation	924	Q3ZM03	921	0	306	99.6753	100	1	0	40S ribosomal protein SA	Xenopus laevis	-	-	-	-	-	UniRef90_UPI0008543723	921	0	315	99.6753	100	1	0	UPI0008543723 related cluster	unknown	GO:0007155]---[GO:0000028]---[GO:0006412	cell adhesion]---[ribosomal small subunit assembly]---[translation	GO:0005055]---[GO:0003735	laminin receptor activity]---[structural constituent of ribosome	GO:0022627]---[GO:0005634]---[GO:0005886	cytosolic small ribosomal subunit]---[nucleus]---[plasma membrane	PTZ00254]---[TIGR01012]---[cd01425]---[PRK04020]---[COG0052]---[pfam16122]---[pfam00318]---[TIGR01011]---[PRK05299	1-747]---[28-618]---[52-552]---[28-600]---[28-651]---[604-891]---[55-552]---[19-561]---[19-663	2.00e-141]---[9.00e-120]---[4.00e-69]---[5.00e-65]---[7.00e-61]---[4.00e-28]---[5.00e-16]---[5.00e-13]---[2.00e-07	PTZ00254 PTZ00254 40S ribosomal protein SA Provisional.]---[TIGR01012 30S_ribosomal_protein_S2 ribosomal protein uS2 eukaryotic/archaeal form. This model describes the ribosomal protein of the cytosol and of Archaea homologous to S2 of bacteria. It is designated typically as Sa in eukaryotes and Sa or S2 in the archaea. TIGR01011 describes the related protein of organelles and bacteria. Protein s…	-	-	-	307	+	0	0.0411312	0
comp29897_c0_seq1:243-794	stream	2.43936	0.0483065	cardiac muscle contraction	552	P02643	549	3e-87	182	99.4565	100	1	0	Troponin I fast skeletal muscle	Oryctolagus cuniculus	-	-	-	-	-	UniRef90_Q8QGC6	549	9e-100	182	99.4565	100	1	0	Fast troponin I	Anura	GO:0060048]---[GO:0003009	cardiac muscle contraction]---[skeletal muscle contraction	-	-	GO:0005861	troponin complex	pfam00992	46-438	1e-41	pfam00992 Troponin Troponin. Troponin (Tn) contains three subunits Ca2 binding (TnC) inhibitory (TnI) and tropomyosin binding (TnT). this Pfam contains members of the TnT subunit. Troponin is a complex of three proteins Ca2 binding (TnC) inhibitory (TnI) and tropomyosin binding (TnT). The troponin complex regulates Ca induced muscle contraction. This family includes troponin T and troponin I. Tro…	-	-	-	183	+	0	0.0221665	0
comp358855_c0_seq1:94-507	stream	2.92438	0.000551833	translation	414	P41105	369	3e-65	137	89.1304	89.781	1	0	60S ribosomal protein L28	Mus musculus	-	-	-	-	-	UniRef90_H9GMT4	369	5e-69	137	89.1304	89.781	1	0	Uncharacterized protein	Gnathostomata	GO:0006412	translation	GO:0003735	structural constituent of ribosome	GO:0005840]---[GO:0022625	ribosome]---[cytosolic large ribosomal subunit	pfam01778]---[PTZ00197	13-351]---[4-393	2.00e-36]---[5.00e-06	pfam01778 Ribosomal_L28e Ribosomal L28e protein family. ]---[PTZ00197 PTZ00197 60S ribosomal protein L28 Provisional.	-	-	-	137	+	0	0.0139068	0
comp370811_c0_seq1:238-858	stream	2.30671	0.00306858	integrin-mediated signaling pathway	621	Q9NPI5	594	3e-95	230	95.6522	83.0435	1	0	Nicotinamide riboside kinase 2	Homo sapiens	2.7.1.22]---[2.7.1.173	Ribosylnicotinamide kinase.]---[Nicotinate riboside kinase.	Cofactor biosynthesis	NAD(+) biosynthesis	-	UniRef90_Q5ZL96	606	2e-116	208	97.5845	98.0769	1	0	Uncharacterized protein	Neognathae	GO:0007229	integrin-mediated signaling pathway	GO:0016301	kinase activity	-	-	cd02024]---[COG0572]---[cd02023]---[PRK05480]---[TIGR00235]---[cd02028	10-501]---[10-498]---[10-423]---[10-423]---[10-426]---[10-219	6.00e-90]---[4.00e-16]---[5.00e-10]---[1.00e-07]---[1.00e-07]---[3.00e-07	cd02024 NRK1 Nicotinamide riboside kinase (NRK) is an enzyme involved in the metabolism of nicotinamide adenine dinucleotide (NAD ). This enzyme catalyzes the phosphorylation of nicotinamide riboside (NR) to form nicotinamide mononucleotide (NMN). It defines the NR salvage pathway of NAD biosynthesis in addition to the pathways through nicotinic acid mononucleotide (NaMN). This enzyme can also ph…	-	-	-	206	+	0	0.0153476	0
comp376369_c0_seq2:410-1000	stream	2.29518	0.029913	gluconeogenesis	591	P41263	528	3e-89	196	89.3401	89.2857	1	0	Retinol-binding protein 4	Gallus gallus	-	-	-	-	-	UniRef90_G3QYP3	528	2e-87	187	89.3401	93.5829	1	0	Uncharacterized protein (Fragment)	Gorilla gorilla gorilla	GO:0001654]---[GO:0006094]---[GO:0042593]---[GO:0030277]---[GO:0001555]---[GO:0032024]---[GO:0006461]---[GO:0043627]---[GO:0032526]---[GO:0009615]---[GO:0033189]---[GO:0042572	eye development]---[gluconeogenesis]---[glucose homeostasis]---[maintenance of gastrointestinal epithelium]---[oocyte growth]---[positive regulation of insulin secretion]---[protein complex assembly]---[response to estrogen stimulus]---[response to retinoic acid]---[response to virus]---[response to vitamin A]---[retinol metabolic process	GO:0019904]---[GO:0005102]---[GO:0016918]---[GO:0019841]---[GO:0034632	protein domain specific binding]---[receptor binding]---[retinal binding]---[retinol binding]---[retinol transporter activity	GO:0030136]---[GO:0070062]---[GO:0005615]---[GO:0060417]---[GO:0060418	clathrin-coated vesicle]---[extracellular vesicular exosome]---[extracellular space]---[yolk]---[yolk plasma	pfam00061	121-525	4e-19	pfam00061 Lipocalin Lipocalin / cytosolic fatty-acid binding protein family. Lipocalins are transporters for small hydrophobic molecules such as lipids steroid hormones bilins and retinoids. The family also encompasses the enzyme prostaglandin D synthase (EC 5.3.99.2). Alignment subsumes both the lipocalin and fatty acid binding protein signatures from PROSITE. This is supported on structural and…	-	-	-	196	+	0	0.015304	0
comp389356_c0_seq1:297-881	stream	2.97599	0.00306858	oxidative phosphorylation	585	Q9R0Y5	582	4e-115	194	99.4872	100	1	0	Adenylate kinase isoenzyme 1	Mus musculus	2.7.4.3]---[2.7.4.6	Adenylate kinase.]---[Nucleoside-diphosphate kinase.	-	-	-	UniRef90_W5M844	582	6e-118	194	99.4872	100	1	0	Adenylate kinase isoenzyme 1	Lepisosteus oculatus	GO:0046034]---[GO:0009142]---[GO:0006172]---[GO:0046033	ATP metabolic process]---[nucleoside triphosphate biosynthetic process]---[ADP biosynthetic process]---[AMP metabolic process	GO:0004017]---[GO:0005524]---[GO:0004550	adenylate kinase activity]---[ATP binding]---[nucleoside diphosphate kinase activity	GO:0005737	cytoplasm	TIGR01360]---[cd01428]---[TIGR01359]---[pfam00406]---[PRK00279]---[TIGR01351]---[PLN02200]---[COG0563]---[PRK14531]---[PRK14527]---[PRK14532]---[PRK14528]---[PRK02496]---[PLN02842]---[PRK14530]---[PLN02674]---[PLN02459]---[PRK13808]---[PTZ00088]---[PRK14526	16-579]---[28-546]---[28-573]---[37-495]---[25-579]---[25-573]---[10-582]---[25-573]---[22-573]---[19-570]---[28-576]---[25-546]---[25-570]---[37-573]---[31-576]---[16-570]---[43-504]---[31-579]---[10-507]---[25-546	4.00e-122]---[2.00e-70]---[4.00e-67]---[2.00e-65]---[8.00e-62]---[1.00e-54]---[9.00e-52]---[5.00e-47]---[2.00e-45]---[2.00e-42]---[1.00e-41]---[3.00e-39]---[4.00e-36]---[4.00e-35]---[2.00e-34]---[9.00e-28]---[6.00e-25]---[3.00e-24]---[1.00e-22]---[3.00e-20	TIGR01360 Adenylate_kinase_isoenzyme_1 adenylate kinase isozyme 1 subfamily. Members of this family are adenylate kinase EC 2.7.4.3. This clade is found only in eukaryotes and includes human adenylate kinase isozyme 1 (myokinase). Within the adenylate kinase superfamily this set appears specifically closely related to a subfamily of eukaryotic UMP-CMP kinases (TIGR01359) rather than to the large …	-	-	-	194	+	0	0.00508843	0
comp389877_c0_seq1:2585-3481	stream	2.9186	0.00021477	transmembrane transport	897	O46373	894	0	298	99.6656	100	1	0	ADP/ATP translocase 1	Oryctolagus cuniculus	-	-	-	-	-	UniRef90_W5N8M5	894	0	298	99.6656	100	1	0	Uncharacterized protein	Lepisosteus oculatus	GO:0055085	transmembrane transport	GO:0005215	transporter activity	GO:0016021]---[GO:0005743	integral to membrane]---[mitochondrial inner membrane	PTZ00169]---[pfam00153]---[pfam00153]---[pfam00153	19-894]---[16-303]---[325-618]---[631-891	2.00e-155]---[3.00e-29]---[2.00e-24]---[3.00e-20	PTZ00169 PTZ00169 ADP/ATP transporter on adenylate translocase Provisional.]---[pfam00153 Mito_carr Mitochondrial carrier protein.	-	-	-	298	+	0	0.000871831	0
comp399891_c0_seq1:473-1537	stream	2.44053	0.0066466	translation	1065	Q8VEM8	996	0	357	93.5211	93.8375	1	0	Phosphate carrier protein mitochondrial	Mus musculus	-	-	-	-	-	UniRef90_Q8JH63	996	0	360	93.5211	93.8889	1	0	Mitochondrial inorganic phosphate carrier	Rana sylvatica	GO:0006412	translation	GO:0032403]---[GO:0003735]---[GO:0015293	protein complex binding]---[structural constituent of ribosome]---[symporter activity	GO:0070062]---[GO:0016021]---[GO:0016020]---[GO:0005743]---[GO:0005739]---[GO:0043209]---[GO:0005730]---[GO:0005634	extracellular vesicular exosome]---[integral to membrane]---[membrane]---[mitochondrial inner membrane]---[mitochondrion]---[myelin sheath]---[nucleolus]---[nucleus	pfam00153]---[pfam00153]---[pfam00153	166-426]---[508-720]---[763-999	2.00e-21]---[1.00e-13]---[8.00e-10	pfam00153 Mito_carr Mitochondrial carrier protein.	-	-	-	354	+	0	0.00367717	0
comp400291_c0_seq4:160-2028	stream	2.5147	0.0156073	sarcomere organization	1869	Q60817	573	3e-88	215	30.6581	89.3023	1	0	Nascent polypeptide-associated complex subunit alpha	Mus musculus	-	-	-	-	-	UniRef90_H3BH98	678	2e-88	290	36.2761	75.8621	1	0	Uncharacterized protein	Latimeria chalumnae	GO:0030239	myofibril assembly	-	-	GO:0005737]---[GO:0005634	cytoplasm]---[nucleus	pfam01849]---[cd14415]---[cd14416]---[cd14358]---[COG1308]---[cd14278]---[PRK06369]---[cd14359]---[PHA03247	1444-1605]---[1726-1863]---[1741-1866]---[1756-1863]---[1441-1866]---[1756-1863]---[1441-1863]---[1759-1863]---[85-1332	9.00e-22]---[2.00e-20]---[4.00e-17]---[5.00e-17]---[7.00e-15]---[1.00e-12]---[5.00e-08]---[3.00e-07]---[3.00e-06	pfam01849 NAC NAC domain. ]---[cd14415 UBA_NACA_NACP1 UBA-like domain found in nascent polypeptide-associated complex subunit alpha (NACA) and putative NACA-like protein (NACP1). NACA also called NAC-alpha or alpha-NAC together with BTF3 also called Beta-NAC form the nascent polypeptide-associated complex (NAC) which is a cytosolic protein chaperone that contacts the nascent polypeptide chains as…	-	-	-	622	+	0	0.127056	0
comp404531_c8_seq5:1020-1550	stream	2.32015	0.00572031	-	531	A2ASS6	345	6e-52	35213	64.9718	0.326584	1	0	Titin	Mus musculus	2.7.11.1	Non-specific serine/threonine protein kinase.	-	-	-	UniRef90_D3Z874	345	2e-52	440	64.9718	26.1364	1	0	Uncharacterized protein	Rattus norvegicus	-	-	-	-	-	-	pfam07679]---[cd05748]---[smart00410]---[smart00409]---[cd05894]---[cd00096]---[cd05737]---[cd05869]---[cd05891]---[cd04978]---[cd04972]---[cd05747]---[cd05762]---[cd05726]---[cd05763]---[cd05867]---[cd05732	241-519]---[310-519]---[259-519]---[259-519]---[259-519]---[292-510]---[247-519]---[241-519]---[247-519]---[283-522]---[256-519]---[235-489]---[241-519]---[283-480]---[304-519]---[283-519]---[241-519	2.00e-19]---[4.00e-17]---[5.00e-13]---[5.00e-13]---[7.00e-12]---[3.00e-09]---[1.00e-08]---[2.00e-08]---[3.00e-07]---[8.00e-07]---[8.00e-07]---[1.00e-06]---[1.00e-06]---[2.00e-06]---[3.00e-06]---[4.00e-06]---[4.00e-06	pfam07679 I-set Immunoglobulin I-set domain. ]---[cd05748 Ig_Titin_like Immunoglobulin (Ig)-like domain of titin and similar proteins. Ig_Titin_like immunoglobulin (Ig)-like domain found in titin-like proteins. Titin (also called connectin) is a fibrous sarcomeric protein specifically found in vertebrate striated muscle. Titin is gigantic depending on isoform composition it ranges from 2970 to 37…	-	-	-	176	+	0	0.0679892	0
comp404541_c0_seq1:1203-2150	stream	2.96293	0.000459027	-	948	Q8SQ24	366	2e-52	297	38.6076	41.0774	1	0	Myozenin-1	Bos taurus	-	-	-	-	-	UniRef90_UPI00074FBB37	945	4e-102	311	99.6835	100	1	0	PREDICTED myozenin-1 isoform X1	Gekko japonicus	-	-	-	-	-	-	pfam05556	1-945	2e-113	pfam05556 Calsarcin Calcineurin-binding protein (Calsarcin). This family consists of several mammalian calcineurin-binding proteins. The calcium- and calmodulin-dependent protein phosphatase calcineurin has been implicated in the transduction of signals that control the hypertrophy of cardiac muscle and slow fibre gene expression in skeletal muscle. Calsarcin-1 and calsarcin-2 are expressed in de…	-	-	-	315	+	0	0.022447	0
comp427529_c0_seq1:576-1058	stream	2.71503	0.00359771	translation	483	P46778	480	2e-104	160	99.3789	100	1	0	60S ribosomal protein L21	Homo sapiens	-	-	-	-	-	UniRef90_P46778	480	2e-102	160	99.3789	100	1	0	60S ribosomal protein L21	Eutheria	GO:0000184]---[GO:0006364]---[GO:0006614]---[GO:0006412]---[GO:0006413]---[GO:0019083	nuclear-transcribed mRNA catabolic process, nonsense-mediated decay]---[rRNA processing]---[SRP-dependent cotranslational protein targeting to membrane]---[translation]---[translational initiation]---[viral transcription	GO:0003723]---[GO:0003735	RNA binding]---[structural constituent of ribosome	GO:0005737]---[GO:0005829]---[GO:0022625]---[GO:0016020]---[GO:0005730	cytoplasm]---[cytosol]---[cytosolic large ribosomal subunit]---[membrane]---[nucleolus	PTZ00189]---[PLN00190]---[pfam01157]---[COG2139]---[PRK04306	1-480]---[1-468]---[13-291]---[4-306]---[1-192	2.00e-71]---[2.00e-61]---[9.00e-51]---[3.00e-27]---[2.00e-11	PTZ00189 PTZ00189 60S ribosomal protein L21 Provisional.]---[PLN00190 PLN00190 60S ribosomal protein L21 Provisional.]---[pfam01157 Ribosomal_L21e Ribosomal protein L21e. ]---[COG2139 RPL21A Ribosomal protein L21E Translation ribosomal structure and biogenesis .]---[PRK04306 PRK04306 50S ribosomal protein L21e Reviewed.	-	-	-	161	-	0	0.116444	0
comp427739_c0_seq1:307-1023	stream	2.70673	0.0066466	S-adenosylmethionine biosynthetic process	717	Q6PBF6	681	3e-137	232	94.9791	97.8448	1	0	Guanidinoacetate N-methyltransferase	Xenopus tropicalis	2.1.1.2	Guanidinoacetate N-methyltransferase.	Amine and polyamine biosynthesis	creatine biosynthesis	creatine from L-arginine and glycine: step 2/2	UniRef90_UPI00042BABEA	714	1e-136	237	99.5816	100	1	0	PREDICTED guanidinoacetate N-methyltransferase	Chelonia mydas	GO:0006601]---[GO:0046498]---[GO:0046500	creatine biosynthetic process]---[S-adenosylhomocysteine metabolic process]---[S-adenosylmethionine metabolic process	GO:0030731	guanidinoacetate N-methyltransferase activity	GO:0005737]---[GO:0005634	cytoplasm]---[nucleus	cd02440	193-504	3e-13	cd02440 AdoMet_MTases S-adenosylmethionine-dependent methyltransferases (SAM or AdoMet-MTase) class I AdoMet-MTases are enzymes that use S-adenosyl-L-methionine (SAM or AdoMet) as a substrate for methyltransfer creating the product S-adenosyl-L-homocysteine (AdoHcy). There are at least five structurally distinct families of AdoMet-MTases class I being the largest and most diverse. Within this cla…	-	-	-	238	+	0	0.0353225	0
comp427981_c0_seq1:93-584	stream	2.52941	0.00306858	rRNA processing	492	Q3SZ12	489	1e-103	163	99.3902	100	1	0	Probable ribosome biogenesis protein RLP24	Bos taurus	-	-	-	-	-	UniRef90_B0JZA2	489	1e-107	163	99.3902	100	1	0	LOC100145176 protein	Anura	GO:0042254	ribosome biogenesis	-	-	-	-	pfam01246]---[cd00472]---[COG2075]---[PRK00807]---[PRK14891]---[smart00746]---[PTZ00033	4-192]---[1-162]---[1-198]---[7-162]---[4-186]---[16-132]---[1-363	9.00e-33]---[5.00e-28]---[1.00e-26]---[7.00e-18]---[7.00e-15]---[1.00e-07]---[1.00e-06	pfam01246 Ribosomal_L24e Ribosomal protein L24e. ]---[cd00472 Ribosomal_L24e_L24 Ribosomal protein L24e/L24 is a ribosomal protein found in eukaryotes (L24) and in archaea (L24e distinct from archaeal L24). L24e/L24 is located on the surface of the large subunit adjacent to proteins L14 and L3 and near the translation factor binding site. L24e/L24 appears to play a role in the kinetics of peptide…	-	-	-	163	+	0	0.017532	0
comp428220_c0_seq1:165-1169	stream	2.26209	0.00133887	-	1005	P20042	1002	6e-150	333	99.7015	100	1	0	Eukaryotic translation initiation factor 2 subunit 2	Homo sapiens	-	-	-	-	-	UniRef90_Q6P7N2	1002	5e-156	334	99.7015	100	1	0	Eukaryotic translation initiation factor 2 subunit 2 beta 38kDa	Xenopus	-	-	GO:0003743	translation initiation factor activity	-	-	smart00653]---[pfam01873]---[COG1601]---[PRK03988]---[PRK12336]---[TIGR00311	598-927]---[586-927]---[514-975]---[514-945]---[523-951]---[529-945	4.00e-61]---[4.00e-59]---[2.00e-42]---[1.00e-40]---[7.00e-31]---[3.00e-22	smart00653 eIF2B_5 domain present in translation initiation factor eIF2B and eIF5. ]---[pfam01873 eIF-5_eIF-2B Domain found in IF2B/IF5. This family includes the N terminus of eIF-5 and the C terminus of eIF-2 beta. This region corresponds to the whole of the archaebacterial eIF-2 beta homologue. The region contains a putative zinc binding C4 finger.]---[COG1601 GCD7 Translation initiation factor…	-	-	-	334	+	0	0.0599047	0
comp428375_c0_seq1:109-552	stream	2.10655	0.000260579	protein import into mitochondrial matrix	444	Q5RA31	432	5e-67	145	97.2973	99.3103	1	0	Mitochondrial import receptor subunit TOM20 homolog	Pongo abelii	-	-	-	-	-	UniRef90_Q15388	432	4e-65	145	97.2973	99.3103	1	0	Mitochondrial import receptor subunit TOM20 homolog	Bilateria	GO:0006626	protein targeting to mitochondrion	GO:0015450	P-P-bond-hydrolysis-driven protein transmembrane transporter activity	GO:0044233]---[GO:0016021]---[GO:0005742	ER-mitochondrion membrane contact site]---[integral to membrane]---[mitochondrial outer membrane translocase complex	TIGR00985]---[pfam02064	25-387]---[37-375	3.00e-38]---[7.00e-38	TIGR00985 Mitochondrial_import_receptor_subunit_TOM20 mitochondrial import receptor subunit translocase of outer membrane 20 kDa subunit. Transport and binding proteins Amino acids peptides and amines .]---[pfam02064 MAS20 MAS20 protein import receptor.	-	-	-	147	+	0	0.0478902	0
comp428580_c0_seq1:433-852	stream	2.1963	0.000459027	-	420	P01038	330	5e-39	139	78.5714	79.1367	1	0	Cystatin	Gallus gallus	-	-	-	-	-	UniRef90_G1N522	330	2e-38	139	78.5714	79.1367	1	0	Cystatin	Meleagris gallopavo	-	-	GO:0004869	cysteine-type endopeptidase inhibitor activity	GO:0005576	extracellular region	smart00043]---[cd00042]---[pfam00031	88-417]---[94-414]---[94-381	6.00e-32]---[2.00e-26]---[1.00e-21	smart00043 CY Cystatin-like domain. Cystatins are a family of cysteine protease inhibitors that occur mainly as single domain proteins. However some extracellular proteins such as kininogen His-rich glycoprotein and fetuin also contain these domains.]---[cd00042 CY Cystatin-like domain Cystatins are a family of cysteine protease inhibitors that occur mainly as single domain proteins. However some…	-	-	-	139	+	0	0.00532316	0
comp428605_c0_seq1:302-1192	stream	2.10482	0.00261137	-	891	O00303	807	5e-174	357	90.5724	75.3501	1	0	Eukaryotic translation initiation factor 3 subunit F	Homo sapiens	3.4.19.12	Ubiquitinyl hydrolase 1.	-	-	-	UniRef90_A0A091FPF9	807	2e-177	274	90.5724	98.1752	1	0	Eukaryotic translation initiation factor 3 subunit F (Fragment)	Neognathae	-	-	GO:0003743	translation initiation factor activity	GO:0005852	eukaryotic translation initiation factor 3 complex	cd08064]---[cd08057]---[cd08062]---[PLN03246]---[pfam01398]---[smart00232]---[cd08063]---[pfam13012]---[cd08069]---[cd08065]---[cd07767	91-879]---[91-561]---[91-885]---[91-885]---[91-405]---[88-477]---[91-873]---[544-756]---[163-336]---[163-477]---[160-432	8.00e-163]---[4.00e-42]---[7.00e-42]---[1.00e-34]---[4.00e-33]---[1.00e-32]---[2.00e-28]---[6.00e-14]---[2.00e-10]---[2.00e-08]---[8.00e-06	cd08064 MPN_eIF3f Mpr1p Pad1p N-terminal (MPN) domains without catalytic isopeptidase activity found in eIF3f. Eukaryotic translation initiation factor 3 (eIF3) subunit F (eIF3F EIF3S5 eIF3-p47 eukaryotic translation initiation factor 3 subunit 5 epsilon 47kDa Mov34/MPN/PAD-1 family protein) is an evolutionarily non-conserved subunit of the functional core that comprises eIF3a eIF3b eIF3c eIF3e e…	-	-	-	296	+	0	0.0126602	0
comp430712_c0_seq1:105-443	stream	2.10157	0.000945681	-	339	A3KMT2	306	1e-31	113	90.2655	89.3805	1	0	Death-associated protein-like 1-A	Xenopus laevis	-	-	-	-	-	UniRef90_Q28CI6	306	2e-29	113	90.2655	89.3805	1	0	Death-associated protein-like 1	Xenopus	-	-	-	-	-	-	pfam15228	37-333	5e-30	pfam15228 DAP Death-associated protein.	-	-	-	112	+	0	0.0485015	0

## Sheet: SupTab4
Enriched_Term	Annotated	Site	p(FDR)
GO:0018149	peptide cross-linking	pond	5.5e-05
GO:0033031	positive regulation of neutrophil apopto...	pond	0.0045
GO:0031340	positive regulation of vesicle fusion	pond	0.0087
GO:0031424	keratinization	pond	0.0116
GO:0010226	response to lithium ion	pond	0.0426
GO:0033198	response to ATP	pond	0.0453
GO:0045920	negative regulation of exocytosis	pond	0.049
GO:0006412	translation	stream	2.6e-06
GO:0090261	positive regulation of inclusion body as...	stream	0.0026
GO:0001555	oocyte growth	stream	0.0037
GO:0030388	fructose 1,6-bisphosphate metabolic proc...	stream	0.0037
GO:0006579	amino-acid betaine catabolic process	stream	0.0132
GO:0042769	DNA damage response, detection of DNA da...	stream	0.0148
GO:0046500	S-adenosylmethionine metabolic process	stream	0.0383
GO:0000028	ribosomal small subunit assembly	stream	0.04
GO:0033189	response to vitamin A	stream	0.0454

## Sheet: SupTab5
Probe ID	Czypionka et al. 2015	Goedbloed et al. 2016	Sabino-Pinto et al. 2019	Function	TransLength	HSPNameSP	HSPLengthSP	HSPEvalueSP	HITLengthSP	QCoverageSP	HCoverageSP	StrandSP	FrameSP	DescriptionSP	OSNameSP	EnzymeIds	EnzymeDescs	PwLev1	PwLev2	PwLev3	HSPNameUf	HSPLengthUf	HSPEvalueUf	HITLengthUf	QCoverageUf	HCoverageUf	StrandUf	FrameUf	DescriptionUf	Taxonomy	BPId	BPDesc	MFId	MFDesc	CCId	CCDesc	CDName	CDStartEnd	CDEvalue	CDDesc	OtherNCName	OtherNCEvalue	OtherNCDesc	LongOrfLength	LongOrfStrand	LongOrfFrame	ProbToBeNonCoding	lncRNA4Annocript
comp100006_c0_seq1:3-425	P			glycolytic process	423	Q8JH70	423	3e-69	363	100	38.843	1	0	Fructose-bisphosphate aldolase C-B	Danio rerio	4.1.2.13	Fructose-bisphosphate aldolase.	Carbohydrate degradation	glycolysis	D-glyceraldehyde 3-phosphate and glycerone phosphate from D-glucose: step 4/4	UniRef90_A0A091WFR5	423	8e-71	267	100	52.809	1	0	Fructose-bisphosphate aldolase (Fragment)	Opisthocomus hoazin	GO:0006096	glycolysis	GO:0004332	fructose-bisphosphate aldolase activity	-	-	pfam00274]---[cd00948]---[PTZ00019]---[cd00344]---[PLN02455]---[COG3588]---[PLN02425]---[PLN02227	43-423]---[37-423]---[28-420]---[37-423]---[43-420]---[43-420]---[13-420]---[43-414	2.00e-89]---[2.00e-81]---[1.00e-64]---[8.00e-57]---[3.00e-52]---[2.00e-50]---[5.00e-45]---[6.00e-35	pfam00274 Glycolytic Fructose-bisphosphate aldolase class-I. ]---[cd00948 FBP_aldolase_I_a Fructose-1 6-bisphosphate aldolase. Fructose-1 6-bisphosphate aldolase. The enzyme catalyzes the cleavage of fructose 1 6-bisphosphate to glyceraldehyde 3-phosphate and dihydroxyacetone phosphate (DHAP). This family includes proteins found in vertebrates plants and bacterial plant pathogens. Mutations in th…	-	-	-	141	+	0	0.079253	0
comp100116_c1_seq2	P				1544	P59046	1356	3e-69	1061	87.8238	44.4863	1	1	NACHT LRR and PYD domains-containing protein 12	Homo sapiens	-	-	-	-	-	UniRef90_UPI00042B9761	1347	1e-87	711	87.2409	63.7131	1	1	PREDICTED NACHT LRR and PYD domains-containing protein 3-like	Chelonia mydas	-	-	-	-	-	-	pfam05729	743-1225	4e-38	pfam05729 NACHT NACHT domain. This NTPase domain is found in apoptosis proteins as well as those involved in MHC transcription activation. This family is closely related to pfam00931.	-	-	-	461	+	1	0.00660961	0
comp100503_c0_seq1:120-2141	P			regulation of transcription, DNA-templated	2022	Q9Z200	2019	0	621	99.8516	100	1	0	SH2B adapter protein 2	Rattus norvegicus	-	-	-	-	-	UniRef90_K7FW17	2019	0	670	99.8516	100	1	0	Uncharacterized protein	Cryptodira	GO:0030036]---[GO:0050851]---[GO:0001922]---[GO:0050873]---[GO:0019221]---[GO:0008286]---[GO:0035556]---[GO:0007399]---[GO:0019222]---[GO:0046578	actin cytoskeleton organization]---[antigen receptor-mediated signaling pathway]---[B-1 B cell homeostasis]---[brown fat cell differentiation]---[cytokine-mediated signaling pathway]---[insulin receptor signaling pathway]---[intracellular signal transduction]---[nervous system development]---[regulation of metabolic process]---[regulation of Ras protein signal transduction	GO:0004871]---[GO:0035591	signal transducer activity]---[signaling adaptor activity	GO:0005884]---[GO:0005737]---[GO:0016020]---[GO:0001726]---[GO:0001725	actin filament]---[cytoplasm]---[membrane]---[ruffle]---[stress fiber	pfam08916]---[cd10411]---[cd10346]---[cd10410]---[cd10412]---[smart00252]---[cd00173]---[pfam00017]---[cd10361]---[cd09935]---[cd09925]---[cd09943]---[cd09937]---[cd10341]---[cd10347]---[cd10337]---[cd10408]---[cd10354]---[cd01231]---[smart00233	46-213]---[1384-1671]---[1393-1671]---[1393-1671]---[1393-1671]---[1405-1659]---[1405-1641]---[1408-1587]---[1393-1662]---[1402-1653]---[1405-1713]---[1405-1656]---[1396-1641]---[1405-1656]---[1408-1626]---[1390-1671]---[1405-1656]---[1405-1641]---[703-1050]---[706-1044	8.00e-23]---[1.00e-68]---[5.00e-61]---[1.00e-50]---[2.00e-45]---[1.00e-20]---[3.00e-16]---[1.00e-14]---[1.00e-13]---[3.00e-12]---[4.00e-12]---[4.00e-12]---[2.00e-11]---[2.00e-10]---[5.00e-10]---[1.00e-09]---[2.00e-09]---[2.00e-09]---[7.00e-61]---[1.00e-09	pfam08916 Phe_ZIP Phenylalanine zipper. The phenylalanine zipper consists of aromatic side chains from ten phenylalanine residues that are stacked within a hydrophobic core. This zipper mediates dimerization of various proteins such as APS SH2-B and Lnk.]---[cd10411 SH2_SH2B2 Src homology 2 (SH2) domain found in SH2B adapter proteins (SH2B1 SH2B2 SH2B3). SH2B2 (APS) like other members of the SH2B…	-	-	-	673	+	0	0.0905779	0
comp1006829_c0_seq1:2-601	P				600	-	-	-	-	-	-	-	-	-	-	-	-	-	-	-	UniRef90_R4G945	600	8e-34	348	100	56.3218	1	0	Uncharacterized protein	Anolis carolinensis	-	-	-	-	-	-	pfam00078]---[cd01650	109-360]---[109-363	1.00e-12]---[4.00e-12	pfam00078 RVT_1 Reverse transcriptase (RNA-dependent DNA polymerase). A reverse transcriptase gene is usually indicative of a mobile element such as a retrotransposon or retrovirus. Reverse transcriptases occur in a variety of mobile elements including retrotransposons retroviruses group II introns bacterial msDNAs hepadnaviruses and caulimoviruses.]---[cd01650 RT_nLTR_like RT_nLTR Non-LTR (long …	-	-	-	200	+	0	0.00722401	0
comp100738_c0_seq1:1245-2621	P				1377	O13157	1374	0	465	99.7821	100	1	0	GDNF family receptor alpha-2	Gallus gallus	-	-	-	-	-	UniRef90_A0A151NCD4	1374	0	465	99.7821	100	1	0	GDNF family receptor alpha-2	Archosauria	-	-	GO:0004872	receptor activity	GO:0031225]---[GO:0005886	anchored to membrane]---[plasma membrane	pfam02351]---[smart00907]---[smart00907]---[pfam02351]---[smart00907	472-708]---[472-708]---[118-339]---[736-1026]---[736-1026	4.00e-22]---[5.00e-15]---[2.00e-06]---[1.00e-20]---[2.00e-17	pfam02351 GDNF GDNF/GAS1 domain. This cysteine rich domain is found in multiple copies in GNDF and GAS1 proteins. GDNF and neurturin (NTN) receptors are potent survival factors for sympathetic sensory and central nervous system neurons. GDNF and neurturin promote neuronal survival by signaling through similar multicomponent receptors that consist of a common receptor tyrosine kinase and a member …	-	-	-	458	+	0	0.00383815	0
comp100970_c0_seq1:1134-2039	P			intracellular protein transport	906	P70452	834	2e-93	298	92.053	92.2819	1	0	Syntaxin-4	Mus musculus	-	-	-	-	-	UniRef90_H9GCM4	834	8e-100	300	92.053	92.3333	1	0	Uncharacterized protein	Anolis carolinensis	GO:0006886]---[GO:0060291]---[GO:0045785]---[GO:0030335]---[GO:0008284]---[GO:0050921]---[GO:0043311]---[GO:0090004]---[GO:0051024]---[GO:0035774]---[GO:2000010]---[GO:0033194]---[GO:0035493]---[GO:0031629]---[GO:0048278	intracellular protein transport]---[long-term synaptic potentiation]---[positive regulation of cell adhesion]---[positive regulation of cell migration]---[positive regulation of cell proliferation]---[positive regulation of chemotaxis]---[positive regulation of eosinophil degranulation]---[positive regulation of establishment of protein localization in plasma membrane]---[positive regulation of i…	GO:0017022]---[GO:0005484]---[GO:0000149]---[GO:0016230	myosin binding]---[SNAP receptor activity]---[SNARE binding]---[sphingomyelin phosphodiesterase activator activity	GO:0016323]---[GO:0009986]---[GO:0043197]---[GO:0005768]---[GO:0070062]---[GO:0005615]---[GO:0016021]---[GO:0030027]---[GO:0043219]---[GO:0035749]---[GO:0048471]---[GO:0005886]---[GO:0031201]---[GO:0042581]---[GO:0000322]---[GO:0008021]---[GO:0005802	basolateral plasma membrane]---[cell surface]---[dendritic spine]---[endosome]---[extracellular vesicular exosome]---[extracellular space]---[integral to membrane]---[lamellipodium]---[lateral loop]---[myelin sheath adaxonal region]---[perinuclear region of cytoplasm]---[plasma membrane]---[SNARE complex]---[specific granule]---[storage vacuole]---[synaptic vesicle]---[trans-Golgi network	pfam00804]---[cd00179]---[cd15848]---[cd15883]---[cd15880]---[cd15882]---[COG5074]---[cd15881]---[smart00503]---[cd15840]---[cd15878]---[cd15849]---[smart00397]---[COG5325]---[cd15847]---[cd15879]---[pfam05739]---[cd15875]---[cd15876]---[cd15844	127-714]---[133-576]---[604-792]---[604-789]---[604-810]---[604-798]---[262-846]---[604-810]---[133-465]---[616-792]---[604-792]---[607-798]---[598-795]---[55-828]---[625-795]---[607-777]---[715-846]---[616-795]---[616-816]---[616-819	2.00e-43]---[6.00e-31]---[6.00e-24]---[1.00e-21]---[2.00e-20]---[4.00e-19]---[5.00e-18]---[7.00e-17]---[4.00e-14]---[4.00e-13]---[7.00e-13]---[1.00e-11]---[4.00e-11]---[3.00e-09]---[2.00e-07]---[3.00e-07]---[5.00e-07]---[8.00e-07]---[1.00e-06]---[1.00e-06	pfam00804 Syntaxin Syntaxin. Syntaxins are the prototype family of SNARE proteins. They usually consist of three main regions - a C-terminal transmembrane region a central SNARE domain which is characteristic of and conserved in all syntaxins (pfam05739) and an N-terminal domain that is featured in this entry. This domain varies between syntaxin isoforms in syntaxin 1A it is found as three alpha-…	-	-	-	301	+	0	0.0232837	0
comp101048_c0_seq1:1770-4160	P			DNA repair	2391	Q99728	2280	0	777	95.3576	96.0103	1	0	BRCA1-associated RING domain protein 1	Homo sapiens	2.3.2.27	RING-type E3 ubiquitin transferase.	Protein modification	protein ubiquitination	-	UniRef90_A0A151N9J4	2274	0	777	95.1066	99.0991	1	0	BRCA1-associated RING domain protein 1 isoform A	Alligator	GO:0007050]---[GO:0006974]---[GO:0000729]---[GO:0006260]---[GO:0000731]---[GO:0006303]---[GO:0043066]---[GO:0031441]---[GO:0046826]---[GO:0043065]---[GO:0045732]---[GO:0085020]---[GO:0016567]---[GO:0042325]---[GO:0000732]---[GO:0001894	cell cycle arrest]---[response to DNA damage stimulus]---[DNA double-strand break processing]---[DNA replication]---[DNA synthesis involved in DNA repair]---[double-strand break repair via nonhomologous end joining]---[negative regulation of apoptotic process]---[negative regulation of mRNA 3'-end processing]---[negative regulation of protein export from nucleus]---[positive regulation of apoptot…	GO:0019900]---[GO:0016874]---[GO:0046982]---[GO:0042803]---[GO:0003723]---[GO:0004842]---[GO:0008270	kinase binding]---[ligase activity]---[protein heterodimerization activity]---[protein homodimerization activity]---[RNA binding]---[ubiquitin-protein ligase activity]---[zinc ion binding	GO:0070531]---[GO:0031436]---[GO:0005737]---[GO:0043231]---[GO:0005654]---[GO:0005634]---[GO:0000151	BRCA1-A complex]---[BRCA1-BARD1 complex]---[cytoplasm]---[intracellular membrane-bounded organelle]---[nucleoplasm]---[nucleus]---[ubiquitin ligase complex	sd00045]---[sd00045]---[sd00045]---[cd00204]---[cd00204]---[cd00204]---[cd00204]---[pfam12796]---[pfam12796]---[pfam12796]---[pfam14835]---[COG0666]---[COG0666]---[COG0666]---[PHA02874]---[PHA02874]---[PHA02874]---[PHA02874]---[PHA02874]---[PHA03100]---[PHA03100]---[PHA03100]---[PHA03100]---[PHA03100]---[pfam13637]---[pfam13637]---[PHA02878]---[PHA02878]---[PHA03095]---[PHA03095]---[PHA03095]---[…	1336-1626]---[1324-1518]---[1435-1656]---[1324-1656]---[1324-1596]---[1417-1656]---[1321-1497]---[1348-1608]---[1288-1524]---[1447-1656]---[127-321]---[1342-1749]---[1324-1692]---[1360-1710]---[1324-1605]---[1324-1656]---[1369-1605]---[1342-1656]---[1348-1656]---[1327-1626]---[1342-1632]---[1384-1656]---[1324-1551]---[1396-1734]---[1435-1596]---[1342-1497]---[1321-1689]---[1393-1656]---[1327-1650…	4.00e-37]---[2.00e-22]---[9.00e-21]---[7.00e-37]---[4.00e-31]---[7.00e-22]---[1.00e-16]---[8.00e-28]---[2.00e-15]---[1.00e-13]---[2.00e-20]---[1.00e-17]---[2.00e-15]---[4.00e-10]---[2.00e-15]---[6.00e-08]---[4.00e-07]---[6.00e-07]---[4.00e-06]---[5.00e-15]---[6.00e-09]---[7.00e-08]---[3.00e-06]---[8.00e-06]---[7.00e-13]---[4.00e-12]---[7.00e-12]---[4.00e-11]---[4.00e-11]---[6.00e-07]---[5.00e-06]…	sd00045 ANK ankyrin repeats. Ankyrin repeats are one of the most abundant repeat motifs and generally function as scaffolds for protein-protein interactions in processes including cell cycle transcriptional regulation signal transduction vesicular trafficking and inflammatory response. Although predominantly found in eukaryotic proteins they are also found in some bacterial and viral proteins. Le…	-	-	-	796	+	0	0.0205242	0
comp101204_c1_seq1	P				1201	O60941	708	2e-162	627	58.9509	37.6396	1	1	Dystrobrevin beta	Homo sapiens	-	-	-	-	-	UniRef90_UPI0003C4B2FC	714	8e-172	247	59.4505	96.3563	1	1	PREDICTED dystrobrevin beta isoform X3	Pelodiscus sinensis	-	-	-	-	-	-	pfam09068]---[pfam09069	359-733]---[743-1009	5.00e-61]---[2.00e-46	pfam09068 EF-hand_2 EF hand. Members of this family adopt a helix-loop-helix motif as per other EF hand domains. However since they do not contain the canonical pattern of calcium binding residues found in many EF hand domains they do not bind calcium ions. The main function of this domain is the provision of specificity in beta-dystroglycan recognition though in dystrophin it serves an additiona…	-	-	-	263	+	1	0.033698	0
comp101278_c0_seq1:398-1348	P				951	Q8BP78	933	6e-144	315	98.1073	98.7302	1	0	Protein FRA10AC1 homolog	Mus musculus	-	-	-	-	-	UniRef90_H9GCJ8	933	3e-150	324	98.1073	96.9136	1	0	Uncharacterized protein	Anolis carolinensis	-	-	-	-	-	-	pfam09725	307-645	9e-72	pfam09725 Fra10Ac1 Folate-sensitive fragile site protein Fra10Ac1. This entry represents the full-length proteins in which in higher eukaryotes the nested domain EDSLL lies. Fra10Ac1 is a highly conserved protein of unknown function that is nuclear and highly expressed in brain.	-	-	-	316	+	0	0.0158386	0
comp101361_c0_seq1	P				541	Q99MT8	168	2e-06	321	31.0536	15.5763	1	1	Mas-related G-protein coupled receptor member H	Mus musculus	-	-	-	-	-	UniRef90_UPI00085402A5	342	1e-07	238	63.2163	50.4202	1	1	UPI00085402A5 related cluster	unknown	-	-	-	-	-	-	-	-	-	-	-	-	-	126	+	1	0.28197	0
comp101705_c0_seq3:2296-3510	P			protein transport	1215	A1A4L0	1212	0	450	99.7531	89.5556	1	0	Sorting nexin-4	Bos taurus	-	-	-	-	-	UniRef90_K7F6Y1	1209	0	441	99.5062	91.3832	1	0	Uncharacterized protein	Cryptodira	GO:0032456]---[GO:0006897]---[GO:0015031]---[GO:0016050	endocytic recycling]---[endocytosis]---[protein transport]---[vesicle organization	GO:0035091	phosphatidylinositol binding	GO:0005868]---[GO:0031901]---[GO:0005768]---[GO:0019898]---[GO:0005886]---[GO:0031201	cytoplasmic dynein complex]---[early endosome membrane]---[endosome]---[extrinsic to membrane]---[plasma membrane]---[SNARE complex	cd06864]---[cd06859]---[pfam00787]---[cd06863]---[smart00312]---[cd06093]---[cd06861]---[cd06860]---[cd06866]---[cd06867]---[cd06862]---[cd07282]---[cd06865]---[cd07283]---[cd07293]---[cd07284]---[cd07622]---[cd07596]---[COG5391]---[cd07624	31-414]---[31-414]---[34-414]---[31-408]---[79-408]---[34-411]---[97-414]---[37-408]---[175-408]---[94-414]---[64-429]---[31-405]---[94-414]---[91-408]---[31-417]---[91-414]---[475-1206]---[505-1200]---[16-1206]---[487-1185	6.00e-81]---[6.00e-26]---[4.00e-23]---[2.00e-22]---[5.00e-21]---[3.00e-20]---[2.00e-18]---[3.00e-17]---[4.00e-17]---[9.00e-17]---[5.00e-15]---[7.00e-13]---[2.00e-12]---[1.00e-11]---[4.00e-11]---[5.00e-11]---[3.00e-109]---[1.00e-38]---[3.00e-27]---[1.00e-12	cd06864 PX_SNX4 The phosphoinositide binding Phox Homology domain of Sorting Nexin 4. The PX domain is a phosphoinositide (PI) binding module present in many proteins with diverse functions. Sorting nexins (SNXs) make up the largest group among PX domain containing proteins. They are involved in regulating membrane traffic and protein sorting in the endosomal system. The PX domain of SNXs binds P…	-	-	-	404	+	0	0.0167745	0
comp1017588_c0_seq1:51-428	P			translation	375	Q7ZV82	375	7e-63	136	100	91.9118	1	0	60S ribosomal protein L27	Danio rerio	-	-	-	-	-	UniRef90_T1J1F3	375	3e-63	136	100	91.9118	1	0	60S ribosomal protein L27	Strigamia maritima	GO:0006412	translation	GO:0003735	structural constituent of ribosome	GO:0005840	ribosome	cd06090]---[PTZ00471]---[pfam01777]---[COG2163	16-264]---[1-375]---[154-375]---[1-375	9.00e-46]---[5.00e-39]---[9.00e-34]---[6.00e-14	cd06090 KOW_RPL27 KOW motif of eukaryotic Ribosomal Protein L27. RPL27e has a KOW motif at its N terminal. KOW domain is known as an RNA-binding motif that is shared so far among some families of ribosomal proteins the essential bacterial transcriptional elongation factor NusG the eukaryotic chromatin elongation factor Spt5 the higher eukaryotic KIN17 proteins and Mtr4. .]---[PTZ00471 PTZ00471 60…	-	-	-	125	+	0	0.00328376	0
comp101840_c0_seq1:130-1224	P			phospholipid translocation	1095	Q5F362	1092	0	372	99.726	99.4624	1	0	Cell cycle control protein 50A	Gallus gallus	-	-	-	-	-	UniRef90_Q6P880	1092	0	365	99.726	99.4521	1	0	C6orf67-like protein	Xenopus	GO:0015914	phospholipid transport	-	-	GO:0016324]---[GO:0005794]---[GO:0016021]---[GO:0030658	apical plasma membrane]---[Golgi apparatus]---[integral to membrane]---[transport vesicle membrane	pfam03381]---[COG5035	223-1059]---[58-1077	5.00e-115]---[3.00e-82	pfam03381 CDC50 LEM3 (ligand-effect modulator 3) family / CDC50 family. Members of this family have been predicted to contain transmembrane helices. The family member LEM3 is a ligand-effect modulator mutation of which increases glucocorticoid receptor activity in response to dexamethasone and also confers increased activity on other intracellular receptors including the progesterone oestrogen an…	-	-	-	364	+	0	0.00122362	0
comp101926_c0_seq1:311-1438	P			tricarboxylic acid cycle	1128	P49432	1077	0	359	95.4787	100	1	0	Pyruvate dehydrogenase E1 component subunit beta mitochondrial	Rattus norvegicus	1.2.4.1	Pyruvate dehydrogenase (acetyl-transferring).	-	-	-	UniRef90_Q5BKI5	1077	0	360	95.4787	99.7222	1	0	Pyruvate dehydrogenase (Lipoamide) beta	Xenopus	GO:0006086]---[GO:0006006]---[GO:0006099	acetyl-CoA biosynthetic process from pyruvate]---[glucose metabolic process]---[tricarboxylic acid cycle	GO:0004739]---[GO:0004738	pyruvate dehydrogenase (acetyl-transferring) activity]---[pyruvate dehydrogenase activity	GO:0005759]---[GO:0005739]---[GO:0045254	mitochondrial matrix]---[mitochondrion]---[pyruvate dehydrogenase complex	cd07036]---[pfam02779]---[cd06586]---[smart00861]---[COG3958]---[cd07033]---[COG1154]---[TIGR00204]---[PLN02234]---[PRK12571]---[PLN02582]---[PLN02225]---[PLN02683]---[PRK11892]---[PRK09212]---[PTZ00182]---[COG0022]---[CHL00144]---[pfam02780]---[PRK05444	157-657]---[142-672]---[169-657]---[298-669]---[148-981]---[157-645]---[262-981]---[286-981]---[289-933]---[124-963]---[289-933]---[289-933]---[112-1116]---[139-1113]---[142-1122]---[76-1119]---[142-1122]---[157-1122]---[724-1095]---[265-1020	2.00e-109]---[6.00e-49]---[2.00e-30]---[2.00e-29]---[2.00e-24]---[5.00e-21]---[2.00e-15]---[6.00e-15]---[8.00e-12]---[1.00e-11]---[3.00e-09]---[2.00e-07]---[0.00e+00]---[0.00e+00]---[0.00e+00]---[0.00e+00]---[3.00e-180]---[1.00e-105]---[5.00e-45]---[8.00e-17	cd07036 TPP_PYR_E1-PDHc-beta_like Pyrimidine (PYR) binding domain of the beta subunits of the E1 components of human pyruvate dehydrogenase complex (E1- PDHc) and related proteins. Thiamine pyrophosphate (TPP) family pyrimidine (PYR) binding domain of the beta subunits of the E1 components of human pyruvate dehydrogenase complex (E1- PDHc) the acetoin dehydrogenase complex (ADC) and the branched …	-	-	-	375	+	0	0.0385147	0
comp101934_c0_seq2	P			negative regulation of myoblast differentiation	1013	Q9NPI5	576	3e-102	230	56.8608	81.3043	1	0	Nicotinamide riboside kinase 2	Homo sapiens	2.7.1.22]---[2.7.1.173	Ribosylnicotinamide kinase.]---[Nicotinate riboside kinase.	Cofactor biosynthesis	NAD(+) biosynthesis	-	UniRef90_U3IRR9	576	9e-118	200	56.8608	96	1	0	Uncharacterized protein	Archosauria	GO:0045662	negative regulation of myoblast differentiation	GO:0016301	kinase activity	GO:0005622	intracellular	cd02024]---[COG0572]---[cd02023]---[PRK08233]---[PRK05480]---[TIGR00235]---[pfam13238	106-600]---[103-576]---[106-513]---[106-681]---[106-513]---[103-516]---[109-549	3.00e-94]---[1.00e-15]---[3.00e-11]---[2.00e-09]---[3.00e-09]---[1.00e-07]---[1.00e-06	cd02024 NRK1 Nicotinamide riboside kinase (NRK) is an enzyme involved in the metabolism of nicotinamide adenine dinucleotide (NAD ). This enzyme catalyzes the phosphorylation of nicotinamide riboside (NR) to form nicotinamide mononucleotide (NMN). It defines the NR salvage pathway of NAD biosynthesis in addition to the pathways through nicotinic acid mononucleotide (NaMN). This enzyme can also ph…	-	-	-	210	+	0	0.0243201	0
comp102050_c0_seq2:243-695	P			regulation of transcription, DNA-templated	453	Q9YH13	441	1e-79	242	97.351	60.3306	1	0	Homeobox protein Hox-C8	Gallus gallus	-	-	-	-	-	UniRef90_UPI000534D967	447	9e-79	216	98.6755	68.5185	1	0	PREDICTED homeobox protein Hox-C8-like isoform X1	Corvus cornix cornix	GO:0007275]---[GO:0006351	multicellular organismal development]---[transcription, DNA-dependent	GO:0043565]---[GO:0003700	sequence-specific DNA binding]---[sequence-specific DNA binding transcription factor activity	GO:0005634	nucleus	-	-	-	-	-	-	-	150	+	0	0.0360383	0
comp102257_c0_seq1:101-691	P			DNA replication	591	Q9CZ15	588	2e-131	196	99.4924	100	1	0	DNA replication complex GINS protein PSF1	Mus musculus	-	-	-	-	-	UniRef90_Q7ZT47	588	2e-136	196	99.4924	100	1	0	MGC80254 protein	Sarcopterygii	GO:0006260	DNA replication	GO:0003682	chromatin binding	GO:0000811]---[GO:0005634	GINS complex]---[nucleus	cd11710]---[COG5230]---[cd11581]---[pfam05916	7-390]---[1-573]---[7-369]---[58-330	1.00e-58]---[6.00e-24]---[2.00e-21]---[3.00e-06	cd11710 GINS_A_psf1 Alpha-helical domain of GINS complex protein Psf1. Psf1 is a component of the GINS tetrameric protein complex. Psf1 is mainly expressed in highly proliferative tissues such as blastocysts adult bone marrow and testis in which the stem cell system is active. Loss of Psf1 causes embryonic lethality. GINS is a complex of four subunits (Sld5 Psf1 Psf2 and Psf3) that is involved in…	-	-	-	196	+	0	0.0104417	0
comp1022985_c0_seq1:178-645	P				466	Q8BPN8	444	2e-81	3032	95.279	4.88127	1	0	DmX-like protein 2	Mus musculus	-	-	-	-	-	UniRef90_UPI0008541814	450	2e-85	864	96.5665	17.4769	1	0	UPI0008541814 related cluster	unknown	-	-	-	-	-	-	-	-	-	-	-	-	-	155	+	0	0.36759	0
comp102405_c0_seq1	P			transcription by RNA polymerase II	2600	O88470	720	3e-81	375	27.6923	72.2667	1	0	Forkhead box protein L2	Mus musculus	-	-	-	-	-	UniRef90_H3AVI7	921	3e-138	305	35.4231	100	1	0	Uncharacterized protein	Latimeria chalumnae	GO:0006366	transcription from RNA polymerase II promoter	GO:0043565]---[GO:0003700	sequence-specific DNA binding]---[sequence-specific DNA binding transcription factor activity	GO:0005634	nucleus	smart00339]---[pfam00250]---[cd00059]---[COG5025]---[COG5025	442-708]---[442-702]---[442-675]---[217-708]---[442-705	7.00e-52]---[2.00e-50]---[6.00e-47]---[6.00e-22]---[7.00e-20	smart00339 FH FORKHEAD. FORKHEAD also known as a winged helix .]---[pfam00250 Forkhead Forkhead domain. ]---[cd00059 FH Forkhead (FH) also known as a winged helix . FH is named for the Drosophila fork head protein a transcription factor which promotes terminal rather than segmental development. This family of transcription factor domains which bind to B-DNA as monomers are also found in the Hepat…	-	-	-	357	+	0	0.0150841	0
comp102410_c0_seq2	P			apoptotic process	2608	Q07011	636	6e-25	255	24.3865	87.0588	1	2	Tumor necrosis factor receptor superfamily member 9	Homo sapiens	-	-	-	-	-	UniRef90_K7G9Z4	630	3e-29	252	24.1564	85.7143	1	2	Uncharacterized protein	Pelodiscus sinensis	GO:0006915]---[GO:0008285	apoptotic process]---[negative regulation of cell proliferation	GO:0004872	receptor activity	GO:0009897]---[GO:0016021	external side of plasma membrane]---[integral to membrane	cd13410]---[cd13424]---[cd10583]---[cd13422]---[cd13407]---[cd13417]---[cd13406]---[cd10575]---[cd10577]---[cd00185	252-647]---[297-644]---[258-644]---[297-644]---[294-644]---[363-647]---[303-647]---[297-647]---[258-647]---[258-482	1.00e-34]---[1.00e-14]---[6.00e-11]---[9.00e-11]---[2.00e-09]---[2.00e-09]---[5.00e-09]---[1.00e-07]---[6.00e-06]---[9.00e-06	cd13410 TNFRSF9 Tumor necrosis factor receptor superfamily member 9 (TNFRSF9) also known as CD137. TNFRSF9 (also known as CD137 ILA 4-1BB) plays a role in the immunobiology of human cancer where it is preferentially expressed on tumor-reactive subset of tumor-infiltrating lymphocytes. It can be expressed by activated T cells but to a larger extent on CD8 than on CD4 T cells. In addition CD137 exp…	-	-	-	292	+	2	0.0973546	0
comp102570_c0_seq3:416-901	P				486	Q1T763	420	2e-24	179	86.4198	76.5363	1	0	Centromere protein R	Gallus gallus	-	-	-	-	-	UniRef90_UPI000388F47B	480	4e-28	212	98.7654	76.4151	1	0	PREDICTED centromere protein R	Chrysemys picta bellii	-	-	-	-	-	-	pfam06729	94-480	5e-36	pfam06729 CENP-R Kinetochore component CENP-R. This family consists of mammalian kinetochore sub-complex proteins CENP-R also referred to as nuclear receptor co-activator NRIF3 proteins. NRIF3 exhibits a distinct receptor specificity in interacting with and potentiating the activity of only TRs and RXRs but not other examined nuclear receptors. NRIF3 as a co-regulator that possesses both transact…	-	-	-	161	+	0	0.13506	0
comp102609_c0_seq2:500-838	P				336	Q5F464	180	2e-16	604	53.5714	9.93377	1	0	Lipoma-preferred partner homolog	Gallus gallus	-	-	-	-	-	UniRef90_M7BKB5	180	5e-17	95	53.5714	63.1579	1	0	Lipoma-preferred partner like protein	Chelonia mydas	-	-	-	-	-	-	-	-	-	-	-	-	-	112	+	0	0.0501694	0
comp102826_c0_seq1:226-2202	P			sodium ion transport	1977	A8WHP3	1968	0	657	99.5448	98.7823	1	0	Sodium/glucose cotransporter 4	Danio rerio	-	-	-	-	-	UniRef90_U3FWK4	1968	0	669	99.5448	99.8505	1	0	Sodium/glucose cotransporter 4	Serpentes	GO:0006814	sodium ion transport	GO:0015293	symporter activity	GO:0005887	integral to plasma membrane	cd11488]---[cd11486]---[cd11489]---[cd11490]---[cd10329]---[cd11487]---[cd11491]---[pfam00474]---[TIGR00813]---[cd10325]---[cd11478]---[cd10328]---[cd10322]---[PRK10484]---[cd11494]---[cd11477]---[COG4146]---[COG0591]---[cd11495]---[cd11475	76-1974]---[76-1974]---[70-1971]---[76-1974]---[79-1971]---[76-1971]---[76-1971]---[166-1455]---[175-1455]---[82-1473]---[76-1656]---[100-1614]---[76-1473]---[79-1665]---[76-1614]---[76-1653]---[82-1665]---[67-1644]---[64-1464]---[79-1464	0.00e+00]---[0.00e+00]---[0.00e+00]---[0.00e+00]---[0.00e+00]---[0.00e+00]---[0.00e+00]---[7.00e-139]---[1.00e-138]---[4.00e-87]---[3.00e-85]---[8.00e-75]---[6.00e-74]---[5.00e-66]---[1.00e-64]---[4.00e-57]---[2.00e-53]---[6.00e-47]---[7.00e-47]---[4.00e-43	cd11488 SLC5sbd_SGLT4 Na( )/glucose cotransporter SGLT4 and related proteins solute-binding domain. Human SGLT4 (hSGLT4) has been reported to be a low-affinity glucose transporter with unusual sugar selectivity it transports D-mannose but not galactose or 3-O-methyl-D-glucoside. It is encoded by the SLC5A9 gene and is expressed in intestine kidney liver brain lung trachea uterus and pancreas. hSL…	-	-	-	658	+	0	0.00264215	0
comp102884_c0_seq1:3422-4243	P			cell surface receptor signaling pathway	822	P27701	804	5e-50	267	97.8102	98.5019	1	0	CD82 antigen	Homo sapiens	-	-	-	-	-	UniRef90_A2RRX2	672	4e-72	224	81.7518	96.875	1	0	Tetraspanin	Xenopus	GO:0007166	cell surface receptor signaling pathway	-	-	GO:0005887]---[GO:0016021	integral to plasma membrane]---[integral to membrane	cd03160]---[pfam00335]---[cd03127]---[cd03156	316-705]---[100-789]---[319-705]---[331-540	3.00e-31]---[1.00e-30]---[7.00e-11]---[7.00e-07	cd03160 CD37_CD82_like_LEL Tetraspanin extracellular domain or large extracellular loop (LEL) CD37_CD82_Like family. Tetraspanins are trans-membrane proteins with 4 trans-membrane segments. Both the N- and C-termini lie on the intracellular side of the membrane. This alignment model spans the extracellular domain between the 3rd and 4th trans-membrane segment. Tetraspanins are involved in diverse…	-	-	-	273	+	0	0.087763	0
comp102980_c0_seq1:220-1998	P				1779	Q90578	1371	0	464	77.0658	98.4914	1	0	Vitamin D3 hydroxylase-associated protein	Gallus gallus	-	-	-	-	-	UniRef90_A0A151NG99	1758	0	590	98.8196	99.322	1	0	Fatty-acid amide hydrolase 1	Alligator	-	-	GO:0004040]---[GO:0016884	amidase activity]---[carbon-nitrogen ligase activity, with glutamine as amido-N-donor	GO:0005743]---[GO:0005739	mitochondrial inner membrane]---[mitochondrion	TIGR02715]---[PRK06828]---[pfam01425]---[COG0154]---[PRK07487]---[PRK06170]---[TIGR00132]---[PRK00012]---[PRK06169]---[PRK12470]---[PRK07488]---[PRK07486]---[PRK06529]---[PRK09201]---[PRK06061]---[PRK07042]---[PRK08137]---[PRK07056]---[PRK07869]---[PRK06707	337-963]---[235-915]---[301-1713]---[232-1764]---[229-1713]---[418-1707]---[259-1134]---[271-1137]---[226-1227]---[424-1119]---[217-1110]---[226-1038]---[256-1194]---[241-1008]---[424-1122]---[313-1119]---[361-1212]---[424-1170]---[190-1122]---[106-1218	1.00e-21]---[4.00e-15]---[3.00e-112]---[6.00e-59]---[2.00e-34]---[3.00e-33]---[1.00e-30]---[2.00e-29]---[2.00e-28]---[5.00e-25]---[1.00e-24]---[3.00e-22]---[3.00e-20]---[2.00e-19]---[9.00e-19]---[3.00e-18]---[7.00e-17]---[1.00e-16]---[1.00e-16]---[7.00e-16	TIGR02715 Glu-tRNAGln_amidotransferase_A_subunit amidohydrolase AtzE family. Members of this protein family are aminohydrolases related to but distinct from glutamyl-tRNA(Gln) amidotransferase subunit A. The best characterized member is the biuret hydrolase of Pseudomonas sp. ADP which hydrolyzes ammonia from the three-nitrogen compound biuret to yield allophanate. Allophanate is also an intermed…	-	-	-	592	+	0	0.023838	0
comp103053_c0_seq3:113-6223	P			cell division	6111	Q14008	6108	0	2032	99.9509	100	1	0	Cytoskeleton-associated protein 5	Homo sapiens	-	-	-	-	-	UniRef90_F1P0Y0	6108	0	2036	99.9509	100	1	0	Uncharacterized protein	Archelosauria	GO:0051301]---[GO:0051297]---[GO:0030951]---[GO:0000086]---[GO:0007067]---[GO:0050658]---[GO:0007062]---[GO:0007051	cell division]---[centrosome organization]---[establishment or maintenance of microtubule cytoskeleton polarity]---[G2/M transition of mitotic cell cycle]---[mitosis]---[RNA transport]---[sister chromatid cohesion]---[spindle organization	-	-	GO:0005913]---[GO:0005813]---[GO:0005829]---[GO:0000776]---[GO:0016020]---[GO:0043234]---[GO:0000922	cell-cell adherens junction]---[centrosome]---[cytosol]---[kinetochore]---[membrane]---[protein complex]---[spindle pole	-	-	-	-	-	-	-	2036	+	0	0.0061544	0
comp1032442_c0_seq1	P				1022	Q0VFP6	108	1e-07	188	10.5675	19.1489	1	0	CXXC-type zinc finger protein 4	Xenopus tropicalis	-	-	-	-	-	UniRef90_UPI000854274D	570	4e-33	1848	55.773	12.3918	1	0	UPI000854274D related cluster	unknown	-	-	-	-	-	-	pfam02008	565-687	1e-07	pfam02008 zf-CXXC CXXC zinc finger domain. This domain contains eight conserved cysteine residues that bind to two zinc ions. The CXXC domain is found in a variety of chromatin-associated proteins. This domain binds to nonmethyl-CpG dinucleotides. The domain is characterized by two repeats and shows a peculiar internal duplication in which the second unit is inserted into the first one. Each of t…	-	-	-	231	+	0	0.0238739	0
comp103276_c0_seq1	P			regulation of pH	917	Q28362	774	5e-126	839	84.4057	30.5125	1	0	Sodium/hydrogen exchanger 3	Didelphis virginiana	-	-	-	-	-	UniRef90_A7VM77	720	5e-127	813	78.5169	29.5203	1	0	Sodium/hydrogen exchanger (Fragment)	Hynobius nigrescens	GO:0006885	regulation of pH	GO:0015385	sodium:hydrogen antiporter activity	GO:0016021	integral to membrane	TIGR00840]---[pfam00999]---[COG0025]---[TIGR00831	211-915]---[382-915]---[403-906]---[397-900	6.00e-105]---[5.00e-25]---[8.00e-14]---[2.00e-13	TIGR00840 Endosomal/prevacuolar_sodium/hydrogen_exchanger sodium/hydrogen exchanger 3. The Monovalent Cation Proton Antiporter-1 (CPA1) Family (TC 2.A.36)The CPA1 family is a large family of proteins derived from Gram-positive and Gram-negative bacteria blue green bacteria yeast plants and animals.Transporters from eukaryotes have been functionally characterized and all of these catalyze Na H exc…	-	-	-	299	+	0	0.0335896	0
comp103452_c0_seq2	P			phosphorelay signal transduction system	3535	Q6VVD7	1083	2e-167	459	30.6365	77.9956	1	1	Transcription factor Sox-8	Xenopus laevis	-	-	-	-	-	UniRef90_G3WXG4	1083	6e-170	474	30.6365	75.9494	1	1	Uncharacterized protein	Metatheria	GO:0060612]---[GO:0060018]---[GO:0048469]---[GO:0048484]---[GO:0045444]---[GO:0001701]---[GO:0072289]---[GO:0061138]---[GO:0043066]---[GO:0045662]---[GO:0046533]---[GO:0045892]---[GO:0001755]---[GO:0048709]---[GO:0001649]---[GO:0007422]---[GO:0090190]---[GO:0014015]---[GO:0033690]---[GO:0045944]---[GO:0010817]---[GO:0072034]---[GO:0060221]---[GO:0060009]---[GO:0007165]---[GO:0035914]---[GO:000728…	adipose tissue development]---[astrocyte fate commitment]---[cell maturation]---[enteric nervous system development]---[fat cell differentiation]---[in utero embryonic development]---[metanephric nephron tubule formation]---[morphogenesis of a branching epithelium]---[negative regulation of apoptotic process]---[negative regulation of myoblast differentiation]---[negative regulation of photorecep…	GO:0000979]---[GO:0000981	RNA polymerase II core promoter sequence-specific DNA binding]---[sequence-specific DNA binding RNA polymerase II transcription factor activity	GO:0005737	cytoplasm	cd01388]---[pfam00505]---[smart00398]---[cd00084]---[cd01389]---[cd01390]---[pfam09011	2-199]---[2-193]---[2-196]---[2-187]---[2-217]---[2-181]---[2-193	8.00e-24]---[9.00e-23]---[4.00e-19]---[1.00e-15]---[5.00e-15]---[6.00e-12]---[6.00e-06	cd01388 SOX-TCF_HMG-box SOX-TCF_HMG-box class I member of the HMG-box superfamily of DNA-binding proteins. These proteins contain a single HMG box and bind the minor groove of DNA in a highly sequence-specific manner. Members include SRY and its homologs in insects and vertebrates and transcription factor-like proteins TCF-1 -3 -4 and LEF-1. They appear to bind the minor groove of the A/T C A A A…	-	-	-	361	+	1	0.0253966	0
comp103647_c0_seq1	P				2882	Q8BZX4	585	1e-83	494	20.2984	36.0324	1	1	Splicing regulatory glutamine/lysine-rich protein 1	Mus musculus	-	-	-	-	-	UniRef90_UPI000387D9EE	654	3e-87	311	22.6926	63.6656	1	1	PREDICTED splicing regulatory glutamine/lysine-rich protein 1 isoform X6	Theria	-	-	-	-	-	-	cd12260]---[cd12225]---[cd12459]---[smart00360]---[cd00590]---[cd12306]---[cd12336]---[pfam00076]---[pfam14259]---[cd12352]---[cd12240]---[cd12298]---[cd12399]---[cd12283]---[cd12398]---[cd12401]---[cd12450]---[cd12460]---[cd12391]---[cd12592	1604-1861]---[1616-1840]---[1610-1852]---[1619-1831]---[1622-1834]---[1622-1831]---[1613-1831]---[1622-1828]---[1622-1828]---[1622-1834]---[1622-1831]---[1616-1834]---[1619-1834]---[1619-1831]---[1622-1840]---[1619-1834]---[1619-1831]---[1616-1840]---[1619-1825]---[1616-1831	4.00e-46]---[2.00e-18]---[1.00e-16]---[3.00e-16]---[3.00e-15]---[9.00e-14]---[3.00e-12]---[4.00e-12]---[4.00e-12]---[5.00e-12]---[6.00e-11]---[1.00e-10]---[1.00e-10]---[1.00e-10]---[2.00e-10]---[7.00e-10]---[2.00e-09]---[3.00e-09]---[1.00e-08]---[2.00e-08	cd12260 RRM2_SREK1 RNA recognition motif 2 in splicing regulatory glutamine/lysine-rich protein 1 (SREK1) and similar proteins. This subfamily corresponds to the RRM2 of SREK1 also termed serine/arginine-rich-splicing regulatory protein 86-kDa (SRrp86) or splicing factor arginine/serine-rich 12 (SFRS12) or splicing regulatory protein 508 amino acid (SRrp508). SREK1 belongs to a family of proteins…	-	-	-	529	+	1	0.127285	0
comp103935_c0_seq1:132-1385	P			cellular amino acid biosynthetic process	1254	Q6AYS7	1197	0	408	95.4545	97.7941	1	0	Aminoacylase-1A	Rattus norvegicus	3.5.1.14	N-acyl-aliphatic-L-amino acid amidohydrolase.	-	-	-	UniRef90_G1KLT2	1242	0	416	99.0431	98.7981	1	0	Aminoacylase-1	Anolis carolinensis	GO:0006520]---[GO:0043171]---[GO:0030163	cellular amino acid metabolic process]---[peptide catabolic process]---[protein catabolic process	GO:0004046]---[GO:0070573]---[GO:0008270	aminoacylase activity]---[metallodipeptidase activity]---[zinc ion binding	GO:0005737	cytoplasm	PRK07906]---[cd03894]---[PRK13013]---[cd03891]---[cd05646]---[TIGR01880]---[cd08659]---[cd05675]---[pfam01546]---[COG0624]---[PRK08651]---[TIGR01910]---[cd05674]---[cd08011]---[PRK08262]---[cd03873]---[cd03895]---[cd05653]---[PRK06837]---[PRK08588	73-945]---[253-918]---[70-858]---[67-504]---[55-1227]---[52-1233]---[70-1215]---[70-1215]---[256-1215]---[70-1230]---[70-1230]---[70-1200]---[76-1215]---[70-1203]---[82-1230]---[73-1203]---[220-1170]---[70-1224]---[193-1170]---[136-1215	1.00e-24]---[2.00e-23]---[8.00e-19]---[2.00e-15]---[0.00e+00]---[0.00e+00]---[8.00e-64]---[4.00e-60]---[6.00e-55]---[2.00e-51]---[5.00e-41]---[8.00e-40]---[8.00e-38]---[1.00e-37]---[1.00e-29]---[3.00e-28]---[5.00e-27]---[3.00e-18]---[2.00e-15]---[2.00e-15	PRK07906 PRK07906 hypothetical protein Provisional.]---[cd03894 M20_ArgE M20 Peptidase acetylornithine deacetylase. Peptidase M20 family acetylornithine deacetylase (ArgE Acetylornithinase AO N2-acetyl-L-ornithine amidohydrolase EC 3.5.1.16) subfamily. ArgE catalyzes the conversion of N-acetylornithine to ornithine which can then be incorporated into the urea cycle for the final stage of arginine…	-	-	-	417	+	0	0.0175985	0
comp103988_c0_seq8	P			cell division	7412	Q3SZN0	1281	0	427	17.2828	100	1	2	Septin-6	Bos taurus	-	-	-	-	-	UniRef90_K7GR37	1281	0	427	17.2828	100	1	2	Septin 6	Tetrapoda	GO:0007049]---[GO:0051301	cell cycle]---[cell division	GO:0005525	GTP binding	GO:0043679]---[GO:0032154]---[GO:0000777]---[GO:0030496]---[GO:0032173]---[GO:0031105]---[GO:0005940]---[GO:0005819]---[GO:0008021	axon terminus]---[cleavage furrow]---[condensed chromosome kinetochore]---[midbody]---[septin collar]---[septin complex]---[septin ring]---[spindle]---[synaptic vesicle	cd01850]---[pfam00735]---[COG5019	372-1175]---[372-1169]---[315-1373	2.00e-135]---[2.00e-101]---[6.00e-98	cd01850 CDC_Septin CDC/Septin GTPase family. Septins are a conserved family of GTP-binding proteins associated with diverse processes in dividing and non-dividing cells. They were first discovered in the budding yeast S. cerevisiae as a set of genes (CDC3 CDC10 CDC11 and CDC12) required for normal bud morphology. Septins are also present in metazoan cells where they are required for cytokinesis i…	-	-	-	469	+	2	0.0302831	0
comp103995_c0_seq1:473-5416	P				4944	-	-	-	-	-	-	-	-	-	-	-	-	-	-	-	-	-	-	-	-	-	-	-	-	-	-	-	-	-	-	-	-	-	-	-	-	-	-	1647	+	0	0.0140081	0
comp104115_c0_seq2:542-2716	P			positive regulation of establishment of T cell polarity	2175	Q80UF4	2133	0	717	98.069	98.4658	1	0	Serologically defined colon cancer antigen 8 homolog	Mus musculus	-	-	-	-	-	UniRef90_A0A151MH34	2100	0	712	96.5517	97.7528	1	0	Serologically defined colon cancer antigen 8	Alligator	GO:0051297]---[GO:0030010]---[GO:0031023]---[GO:0001764]---[GO:0035148	centrosome organization]---[establishment of cell polarity]---[microtubule organizing center organization]---[neuron migration]---[tube formation	-	-	GO:0005911]---[GO:0034451]---[GO:0005814]---[GO:0005813]---[GO:0005737	cell-cell junction]---[centriolar satellite]---[centriole]---[centrosome]---[cytoplasm	COG1196]---[pfam15964]---[COG1196]---[COG1196]---[COG1196]---[COG1196]---[COG1196]---[TIGR02168]---[TIGR02168]---[TIGR02168]---[TIGR02168]---[TIGR02169]---[TIGR02169]---[TIGR02169]---[TIGR02169]---[COG0419	1099-1857]---[13-2139]---[1102-2154]---[1258-2112]---[1177-2127]---[940-1962]---[691-1545]---[928-1962]---[1066-2088]---[1078-2073]---[1270-2133]---[1342-2169]---[925-1875]---[1204-2112]---[1105-2133]---[724-2121	7.00e-07]---[0.00e+00]---[1.00e-11]---[3.00e-11]---[1.00e-09]---[1.00e-07]---[3.00e-07]---[5.00e-11]---[4.00e-08]---[1.00e-07]---[5.00e-06]---[1.00e-08]---[4.00e-08]---[4.00e-07]---[5.00e-07]---[6.00e-08	COG1196 Smc Chromosome segregation ATPases Cell division and chromosome partitioning .]---[pfam15964 CCCAP Centrosomal colon cancer autoantigen protein family. CCCAP is a family of proteins found in eukaryotes. CCCAP is also known as SDCCAG8 serologically defined colon cancer antigen 8. It is associated with the centrosome.]---[TIGR02168 Chromosome_partition_protein_Smc chromosome segregation pro…	-	-	-	724	+	0	0.0189739	0
comp104300_c0_seq1:512-1966	P			mRNA processing	1455	Q91572	1452	0	568	99.7938	86.6197	1	0	Cytoplasmic polyadenylation element-binding protein 1-A	Xenopus laevis	-	-	-	-	-	UniRef90_A0A151ML98	1452	0	595	99.7938	81.5126	1	0	Cytoplasmic polyadenylation element-binding protein 1 isoform D	Archosauria	GO:0071230]---[GO:0071456]---[GO:0032869]---[GO:0006397]---[GO:2000766	cellular response to amino acid stimulus]---[cellular response to hypoxia]---[cellular response to insulin stimulus]---[mRNA processing]---[negative regulation of cytoplasmic translation	GO:0046872]---[GO:0035925]---[GO:0000166]---[GO:0000900	metal ion binding]---[mRNA 3'-UTR AU-rich region binding]---[nucleotide binding]---[translation repressor activity, nucleic acid binding	GO:0005737]---[GO:0030529]---[GO:0016020]---[GO:0005815]---[GO:0005634]---[GO:0043234]---[GO:0000922	cytoplasm]---[ribonucleoprotein complex]---[membrane]---[microtubule organizing center]---[nucleus]---[protein complex]---[spindle pole	pfam16368]---[pfam16367]---[cd12444]---[cd12724]---[cd00590]---[smart00360]---[cd12725]---[cd12445]---[pfam16366]---[cd12726]---[cd12723	1-690]---[697-984]---[700-993]---[703-993]---[706-891]---[703-891]---[1033-1290]---[1042-1281]---[1264-1431]---[1042-1281]---[694-1002	1.00e-129]---[2.00e-51]---[2.00e-42]---[2.00e-22]---[3.00e-06]---[3.00e-06]---[6.00e-62]---[2.00e-35]---[2.00e-32]---[5.00e-25]---[2.00e-70	pfam16368 CEBP1_N Cytoplasmic polyadenylation element-binding protein 1 N-terminus. This is the N-terminal domain of cytoplasmic polyadenylation element-binding protein 1.]---[pfam16367 RRM_7 RNA recognition motif. ]---[cd12444 RRM1_CPEBs RNA recognition motif 1 in cytoplasmic polyadenylation element-binding protein CPEB-1 CPEB-2 CPEB-3 CPEB-4 and similar protiens. This subfamily corresponds to t…	-	-	-	484	+	0	0.0543452	0
comp104307_c1_seq1:94-3255	P			DNA repair	3159	Q8N4C8	1410	0	1332	44.6344	35.3604	1	0	Misshapen-like kinase 1	Homo sapiens	2.7.11.1	Non-specific serine/threonine protein kinase.	-	-	-	UniRef90_UPI00042C218C	3159	0	1224	100	85.4575	1	0	PREDICTED mitogen-activated protein kinase kinase kinase kinase 4-like	Cryptodira	GO:0031532]---[GO:0007268]---[GO:0048813]---[GO:0035556]---[GO:0007254]---[GO:0007275]---[GO:0046330]---[GO:0046777]---[GO:0006468]---[GO:2000311]---[GO:0030334]---[GO:0022407]---[GO:0001952]---[GO:0006950	actin cytoskeleton reorganization]---[synaptic transmission]---[dendrite morphogenesis]---[intracellular signal transduction]---[JNK cascade]---[multicellular organismal development]---[positive regulation of JNK cascade]---[protein autophosphorylation]---[protein phosphorylation]---[regulation of alpha-amino-3-hydroxy-5-methyl-4-isoxazole propionate selective glutamate receptor activity]---[regu…	GO:0005524]---[GO:0004672]---[GO:0004674]---[GO:0004702	ATP binding]---[protein kinase activity]---[protein serine/threonine kinase activity]---[receptor signaling protein serine/threonine kinase activity	GO:0030424]---[GO:0030054]---[GO:0005737]---[GO:0005829]---[GO:0030425]---[GO:0070062]---[GO:0005794]---[GO:0014069]---[GO:0045211	axon]---[cell junction]---[cytoplasm]---[cytosol]---[dendrite]---[extracellular vesicular exosome]---[Golgi apparatus]---[postsynaptic density]---[postsynaptic membrane	cd06636]---[cd06608]---[cd06637]---[cd06613]---[cd05122]---[cd06612]---[cd06609]---[cd06638]---[cd06639]---[cd06614]---[cd06611]---[cd06646]---[smart00220]---[cd06607]---[cd06645]---[cd06610]---[cd06917]---[cd06644]---[cd06642]---[cd06643	22-867]---[52-867]---[52-939]---[70-867]---[70-867]---[61-867]---[70-870]---[22-867]---[37-870]---[70-867]---[58-906]---[55-867]---[73-867]---[70-870]---[34-867]---[73-867]---[70-870]---[58-897]---[58-867]---[58-912	0.00e+00]---[0.00e+00]---[1.00e-179]---[3.00e-123]---[6.00e-120]---[2.00e-113]---[2.00e-108]---[3.00e-106]---[3.00e-102]---[1.00e-97]---[1.00e-96]---[7.00e-88]---[2.00e-85]---[6.00e-81]---[6.00e-80]---[1.00e-79]---[1.00e-78]---[4.00e-75]---[9.00e-74]---[5.00e-73	cd06636 STKc_MAP4K4_6_N N-terminal Catalytic domain of the Serine/Threonine Kinases Mitogen-Activated Protein Kinase Kinase Kinase Kinase 4 and 6. STKs catalyze the transfer of the gamma-phosphoryl group from ATP to serine/threonine residues on protein substrates. Members of this subfamily contain an N-terminal catalytic domain and a C-terminal citron homology (CNH) regulatory domain. MAP4K4 is a…	-	-	-	1053	+	0	0.00761658	0
comp1044594_c0_seq1	P				521	P62282	450	1e-78	158	86.3724	94.3038	1	0	40S ribosomal protein S11	Rattus norvegicus	-	-	-	-	-	UniRef90_UPI00084A89ED	450	3e-90	158	86.3724	94.9367	1	0	UPI00084A89ED related cluster	unknown	-	-	-	-	-	-	PTZ00241]---[pfam16205]---[PRK08572]---[TIGR03630]---[pfam00366]---[COG0186]---[TIGR03635]---[PRK05610	61-501]---[70-279]---[172-501]---[178-495]---[283-492]---[247-495]---[271-486]---[271-495	3.00e-80]---[1.00e-38]---[9.00e-37]---[1.00e-33]---[4.00e-25]---[1.00e-22]---[3.00e-07]---[4.00e-07	PTZ00241 PTZ00241 40S ribosomal protein S11 Provisional.]---[pfam16205 Ribosomal_S17_N Ribosomal_S17 N-terminal. This short N-terminal region is found in a number of higher eukaryotic ribosomal subunit 17 proteins.]---[PRK08572 rps17p 30S ribosomal protein S17P Reviewed.]---[TIGR03630 30S_ribosomal_protein_S17P ribosomal protein uS17 archaeal form. This model describes exclusively the archaeal ri…	-	-	-	159	+	0	0.00449492	0
comp104640_c1_seq1:577-1428	P				852	D2KUZ7	849	3e-163	285	99.6479	100	1	0	Protein TMEPAI	Xenopus laevis	-	-	-	-	-	UniRef90_H3BF74	849	1e-177	284	99.6479	100	1	0	Uncharacterized protein	Latimeria chalumnae	-	-	-	-	GO:0016021	integral to membrane	-	-	-	-	-	-	-	283	+	0	0.0340271	0
comp1047824_c0_seq1	P				819	Q15743	717	7e-109	365	87.5458	64.6575	1	0	Ovarian cancer G-protein coupled receptor 1	Homo sapiens	-	-	-	-	-	UniRef90_UPI00064D3F8B	693	3e-125	379	84.6154	60.9499	1	0	PREDICTED ovarian cancer G-protein coupled receptor 1-like	Xenopus tropicalis	-	-	-	-	-	-	pfam00001]---[PHA03087]---[PHA02638	283-756]---[154-636]---[187-579	4.00e-22]---[4.00e-21]---[4.00e-14	pfam00001 7tm_1 7 transmembrane receptor (rhodopsin family). This family contains amongst other G-protein-coupled receptors (GCPRs) members of the opsin family which have been considered to be typical members of the rhodopsin superfamily. They share several motifs mainly the seven transmembrane helices GCPRs of the rhodopsin superfamily. All opsins bind a chromophore such as 11-cis-retinal. The f…	-	-	-	243	+	0	0.0264483	0
comp104863_c0_seq5	P			regulation of cell shape	1878	Q95M30	1179	0	504	62.7796	79.3651	1	2	Tyrosine-protein kinase HCK	Macaca fascicularis	2.7.10.2	Non-specific protein-tyrosine kinase.	-	-	-	UniRef90_W5MFD7	1179	0	507	62.7796	79.4872	1	2	Tyrosine-protein kinase	Lepisosteus oculatus	GO:0006887]---[GO:0006954]---[GO:0045087]---[GO:0018108]---[GO:0006909]---[GO:2000251]---[GO:0008284]---[GO:0046777]---[GO:0008360]---[GO:0050764]---[GO:0071801	exocytosis]---[inflammatory response]---[innate immune response]---[peptidyl-tyrosine phosphorylation]---[phagocytosis]---[positive regulation of actin cytoskeleton reorganization]---[positive regulation of cell proliferation]---[protein autophosphorylation]---[regulation of cell shape]---[regulation of phagocytosis]---[regulation of podosome assembly	GO:0005524]---[GO:0004715]---[GO:0004713	ATP binding]---[non-membrane spanning protein tyrosine kinase activity]---[protein tyrosine kinase activity	GO:0005901]---[GO:0005856]---[GO:0005829]---[GO:0031234]---[GO:0005925]---[GO:0005794]---[GO:0005764]---[GO:0005634]---[GO:0030133	caveola]---[cytoskeleton]---[cytosol]---[extrinsic to internal side of plasma membrane]---[focal adhesion]---[Golgi apparatus]---[lysosome]---[nucleus]---[transport vesicle	cd05073]---[cd05072]---[cd05034]---[cd05067]---[cd14203]---[cd05068]---[cd05069]---[cd05070]---[cd05071]---[pfam07714]---[smart00221]---[smart00219]---[cd10363]---[cd00192]---[cd09933]---[cd05148]---[cd05039]---[cd05052]---[cd05059]---[cd10364	1356-1877]---[1368-1877]---[1404-1877]---[1371-1877]---[1404-1877]---[1365-1877]---[1362-1877]---[1362-1877]---[1362-1877]---[1392-1877]---[1392-1877]---[1392-1877]---[1026-1337]---[1404-1877]---[1026-1328]---[1371-1877]---[1371-1877]---[1371-1877]---[1389-1877]---[1026-1328	1.00e-118]---[9.00e-113]---[5.00e-107]---[3.00e-106]---[1.00e-88]---[2.00e-88]---[2.00e-86]---[6.00e-85]---[1.00e-83]---[1.00e-73]---[7.00e-70]---[7.00e-68]---[4.00e-65]---[2.00e-61]---[2.00e-60]---[3.00e-59]---[2.00e-57]---[6.00e-57]---[7.00e-56]---[4.00e-52	cd05073 PTKc_Hck Catalytic domain of the Protein Tyrosine Kinase Hematopoietic cell kinase. PTKs catalyze the transfer of the gamma-phosphoryl group from ATP to tyrosine (tyr) residues in protein substrates. Hck is a member of the Src subfamily of proteins which are cytoplasmic (or non-receptor) PTKs. Hck is present in myeloid and lymphoid cells that play a role in the development of cancer. It m…	-	-	-	449	+	2	0.0274537	0
comp105005_c0_seq1:1659-3578	P			suppression by virus of host type I interferon-mediated signaling pathway	1920	Q8TF42	1917	0	649	99.8438	98.3051	1	0	Ubiquitin-associated and SH3 domain-containing protein B	Homo sapiens	3.1.3.48	Protein-tyrosine-phosphatase.	-	-	-	UniRef90_K7F3C5	1917	0	650	99.8438	98.3077	1	0	Uncharacterized protein	Archelosauria	GO:0045779]---[GO:0045671]---[GO:0090331]---[GO:0006469]---[GO:0009968]---[GO:0051279	negative regulation of bone resorption]---[negative regulation of osteoclast differentiation]---[negative regulation of platelet aggregation]---[negative regulation of protein kinase activity]---[negative regulation of signal transduction]---[regulation of release of sequestered calcium ion into cytosol	GO:0004725	protein tyrosine phosphatase activity	GO:0005737]---[GO:0005634	cytoplasm]---[nucleus	cd11936]---[cd11791]---[cd11937]---[cd14301]---[cd14302]---[pfam14604]---[cd11780]---[cd14385]---[cd14300]---[cd11935]---[cd11789]---[cd14296]---[cd11916]---[cd11933]---[pfam00300]---[cd07067]---[cd07040]---[COG0406]---[smart00855]---[TIGR03162	733-918]---[739-915]---[736-906]---[82-195]---[82-204]---[748-912]---[745-915]---[76-216]---[88-195]---[739-909]---[751-915]---[85-195]---[739-909]---[736-909]---[1282-1770]---[1126-1851]---[1126-1842]---[1114-1836]---[1126-1710]---[1282-1749	2.00e-41]---[2.00e-29]---[1.00e-20]---[5.00e-20]---[4.00e-15]---[1.00e-14]---[5.00e-14]---[6.00e-14]---[7.00e-11]---[2.00e-09]---[2.00e-09]---[3.00e-09]---[4.00e-09]---[6.00e-09]---[7.00e-17]---[3.00e-15]---[6.00e-14]---[1.00e-12]---[3.00e-12]---[9.00e-11	cd11936 SH3_UBASH3B Src homology 3 domain of Ubiquitin-associated and SH3 domain-containing protein B. UBASH3B also called Suppressor of T cell receptor Signaling (STS)-1 or T cell Ubiquitin LigAnd (TULA)-2 is an active phosphatase that is expressed ubiquitously. The phosphatase activity of UBASH3B is essential for its roles in the suppression of TCR signaling and the regulation of EGFR. It also …	-	-	-	639	+	0	0.00719941	0
comp105039_c0_seq2:2020-7764	P			regulation of transcription, DNA-templated	5745	Q9WTU0	1479	0	1096	25.7441	48.7226	1	0	Lysine-specific demethylase PHF2	Mus musculus	-	-	-	-	-	UniRef90_M7BKT2	1479	0	994	25.7441	49.6982	1	0	Lysine-specific demethylase PHF2 (Fragment)	Archelosauria	GO:0033169]---[GO:0061188]---[GO:0006482]---[GO:0006351	histone H3-K9 demethylation]---[negative regulation of chromatin silencing at rDNA]---[protein demethylation]---[transcription, DNA-dependent	GO:0051213]---[GO:0032454]---[GO:0005506]---[GO:0035064]---[GO:0003713]---[GO:0008270	dioxygenase activity]---[histone demethylase activity (H3-K9 specific)]---[iron ion binding]---[methylated histone residue binding]---[transcription coactivator activity]---[zinc ion binding	GO:0000777]---[GO:0005737]---[GO:0000776]---[GO:0005730]---[GO:0005634	condensed chromosome kinetochore]---[cytoplasm]---[kinetochore]---[nucleolus]---[nucleus	smart00451	3166-3270	1e-05	smart00451 ZnF_U1 U1-like zinc finger. Family of C2H2-type zinc fingers present in matrin U1 small nuclear ribonucleoprotein C and other RNA-binding proteins.	-	-	-	1914	+	0	0.00496177	0
comp105174_c0_seq1	P			transcription, DNA-templated	7263	Q8IVH2	1479	0	680	20.3635	72.9412	1	2	Forkhead box protein P4	Homo sapiens	-	-	-	-	-	UniRef90_UPI000739B7A1	1488	0	636	20.4874	77.8302	1	2	PREDICTED forkhead box protein P4 isoform X3	Neognathae	GO:0006351	transcription, DNA-dependent	GO:0046872]---[GO:0000981]---[GO:0043565	metal ion binding]---[sequence-specific DNA binding RNA polymerase II transcription factor activity]---[sequence-specific DNA binding	GO:0005634	nucleus	pfam16159]---[pfam00250]---[smart00339]---[cd00059]---[COG5025]---[COG5025	1071-1274]---[1557-1793]---[1557-1775]---[1557-1775]---[1545-1838]---[1383-2054	1.00e-39]---[2.00e-34]---[6.00e-34]---[1.00e-33]---[7.00e-13]---[3.00e-09	pfam16159 FOXP-CC FOXP coiled-coil domain. This domain approximately 60-70 residues in length is mainly found in Forkhead box proteins in various Mammalia species. It is a coiled-coil domain which modulates the dimeric associations of FOXP transcription factors. Several key disease mutations for instance those found in the IPEX syndrome are located in this domain.]---[pfam00250 Forkhead Forkhead …	-	-	-	664	+	2	0.0326175	0
comp105427_c1_seq1	P			smoothened signaling pathway	6539	Q98864	3531	0	1220	53.9991	97.377	1	1	Protein patched homolog 1	Danio rerio	-	-	-	-	-	UniRef90_W5M3K4	4152	0	1456	63.4959	95.261	1	1	Uncharacterized protein	Lepisosteus oculatus	GO:0043010]---[GO:0010002]---[GO:0048635]---[GO:0045879]---[GO:0001649]---[GO:0009954]---[GO:0031290]---[GO:0007224	camera-type eye development]---[cardioblast differentiation]---[negative regulation of muscle organ development]---[negative regulation of smoothened signaling pathway]---[osteoblast differentiation]---[proximal/distal pattern formation]---[retinal ganglion cell axon guidance]---[smoothened signaling pathway	GO:0008158	hedgehog receptor activity	GO:0016021	integral to membrane	COG1033]---[TIGR00918]---[TIGR00917]---[pfam12349]---[pfam02460]---[COG1033]---[COG1033]---[TIGR00921]---[TIGR00921	3491-3871]---[554-3976]---[1577-3886]---[1793-2245]---[1565-3889]---[1814-2191]---[1817-2197]---[1814-2197]---[1817-2239	6.00e-08]---[0.00e+00]---[2.00e-57]---[2.00e-50]---[4.00e-44]---[6.00e-09]---[2.00e-06]---[6.00e-08]---[3.00e-07	COG1033 COG1033 Predicted exporters of the RND superfamily General function prediction only .]---[TIGR00918 Protein_patched_homolog_1 The Eukaryotic (Putative) Sterol Transporter (EST) Family. ]---[TIGR00917 Niemann-Pick_C_disease_protein Niemann-Pick C type protein family. The model describes Niemann-Pick C type protein in eukaryotes. The defective protein has been associated with Niemann-Pick d…	-	-	-	1483	+	1	0.0163598	0
comp105526_c0_seq1:104-2374	P			cell division	2271	Q96T68	2166	0	719	95.3765	99.1655	1	0	Histone-lysine N-methyltransferase SETDB2	Homo sapiens	2.1.1.43	Histone-lysine N-methyltransferase.	-	-	-	UniRef90_UPI0003C46EC8	2166	0	740	95.3765	94.5946	1	0	PREDICTED histone-lysine N-methyltransferase SETDB2 isoform X1	Pelodiscus sinensis	GO:0051301]---[GO:0007059]---[GO:0001947]---[GO:0051567]---[GO:0070986]---[GO:0007067]---[GO:0045892	cell division]---[chromosome segregation]---[heart looping]---[histone H3-K9 methylation]---[left/right axis specification]---[mitosis]---[negative regulation of transcription, DNA-dependent	GO:0003677]---[GO:0046974]---[GO:0018024]---[GO:0008270	DNA binding]---[histone methyltransferase activity (H3-K9 specific)]---[histone-lysine N-methyltransferase activity]---[zinc ion binding	GO:0005694]---[GO:0005654]---[GO:0005634	chromosome]---[nucleoplasm]---[nucleus	cd01395]---[cd00122]---[smart00391]---[pfam01429]---[smart00317]---[smart00317]---[pfam00856]---[pfam05033]---[smart00468]---[COG2940	535-714]---[535-714]---[544-738]---[529-726]---[1144-1260]---[2023-2199]---[2005-2193]---[778-1122]---[769-1092]---[1978-2265	1.00e-16]---[2.00e-15]---[3.00e-11]---[1.00e-10]---[1.00e-06]---[1.00e-17]---[6.00e-15]---[7.00e-20]---[4.00e-08]---[3.00e-07	cd01395 HMT_MBD Methyl-CpG binding domains (MBD) present in putative histone methyltransferases (HMT) such as CLLD8 and SETDB1 proteins CLLD8 contains a MBD a PreSET and a bifurcated SET domain suggesting that CLLD8 might be associated with methylation-mediated transcriptional repression. SETDB1 and other proteins in this group have a similar domain architecture. SETDB1 is a novel KAP-1-associate…	-	-	-	756	+	0	0.00867577	0
comp105560_c0_seq1:199-1680	P			cellular oxidant detoxification	1482	P33267	1341	0	491	90.4858	91.0387	1	0	Cytochrome P450 2F2	Mus musculus	-	-	-	-	-	UniRef90_P33267	1341	0	491	90.4858	91.0387	1	0	Cytochrome P450 2F2	Muroidea	GO:0019373]---[GO:0018931]---[GO:0009636]---[GO:0018979	epoxygenase P450 pathway]---[naphthalene metabolic process]---[response to toxin]---[trichloroethylene metabolic process	GO:0008392]---[GO:0020037]---[GO:0005506]---[GO:0016712]---[GO:0019825]---[GO:0008395	arachidonic acid epoxygenase activity]---[heme binding]---[iron ion binding]---[oxidoreductase activity, acting on paired donors, with incorporation or reduction of molecular oxygen, reduced flavin or flavoprotein as one donor, and incorporation of one atom of oxygen]---[oxygen binding]---[steroid hydroxylase activity	GO:0005789]---[GO:0043231]---[GO:0031090	endoplasmic reticulum membrane]---[intracellular membrane-bounded organelle]---[organelle membrane	pfam00067]---[PTZ00404]---[PLN03112]---[COG2124]---[PLN02394]---[PLN03234]---[PLN00168]---[PLN02966]---[PLN02687]---[PLN00110]---[PLN02183]---[PLN02655]---[PLN02290]---[PLN02302]---[PLN02738]---[PLN02971]---[PLN02196]---[PLN02500]---[PLN02936]---[PLN02987	97-1470]---[1-1479]---[19-1419]---[94-1461]---[22-1389]---[19-1407]---[19-1479]---[58-1386]---[97-1329]---[34-1386]---[19-1479]---[781-1479]---[103-1377]---[727-1452]---[874-1431]---[79-1410]---[343-1356]---[856-1377]---[862-1389]---[883-1389	5.00e-150]---[4.00e-63]---[8.00e-37]---[1.00e-35]---[1.00e-34]---[3.00e-34]---[3.00e-32]---[1.00e-28]---[2.00e-28]---[2.00e-27]---[5.00e-25]---[2.00e-23]---[1.00e-21]---[1.00e-20]---[2.00e-20]---[7.00e-20]---[3.00e-18]---[5.00e-18]---[3.00e-17]---[4.00e-17	pfam00067 p450 Cytochrome P450. Cytochrome P450s are haem-thiolate proteins involved in the oxidative degradation of various compounds. They are particularly well known for their role in the degradation of environmental toxins and mutagens. They can be divided into 4 classes according to the method by which electrons from NAD(P)H are delivered to the catalytic site. Sequence conservation is relat…	-	-	-	493	+	0	0.00143645	0
comp105590_c1_seq1:2-673	P			one-carbon metabolic process	672	B5DFN2	669	7e-163	483	99.5536	46.1698	1	0	Adenosylhomocysteinase 2	Rattus norvegicus	3.3.1.1	Adenosylhomocysteinase.	Amino-acid biosynthesis	L-homocysteine biosynthesis	L-homocysteine from S-adenosyl-L-homocysteine: step 1/1	UniRef90_B5DFN2	669	5e-161	483	99.5536	46.1698	1	0	Adenosylhomocysteinase 2	Euarchontoglires	GO:0038166]---[GO:0042045]---[GO:0006378]---[GO:0006730]---[GO:0010765]---[GO:0006611]---[GO:0044070]---[GO:0032412]---[GO:0031440]---[GO:0051592	angiotensin-mediated signaling pathway]---[epithelial fluid transport]---[mRNA polyadenylation]---[one-carbon metabolic process]---[positive regulation of sodium ion transport]---[protein export from nucleus]---[regulation of anion transport]---[regulation of ion transmembrane transporter activity]---[regulation of mRNA 3'-end processing]---[response to calcium ion	GO:0004013]---[GO:0003723	adenosylhomocysteinase activity]---[RNA binding	GO:0016324]---[GO:0005737]---[GO:0005829]---[GO:0005783]---[GO:0070062	apical plasma membrane]---[cytoplasm]---[cytosol]---[endoplasmic reticulum]---[extracellular vesicular exosome	pfam05221]---[smart00996]---[cd00401]---[PRK05476]---[PTZ00075]---[COG0499]---[PLN02494]---[pfam00670]---[smart00997]---[TIGR00936]---[cd12154]---[smart01002]---[cd05198]---[cd05300]---[cd12171]---[COG0111]---[pfam02826]---[cd12165	1-666]---[1-666]---[1-633]---[1-651]---[1-669]---[1-645]---[1-669]---[1-426]---[1-429]---[1-645]---[1-486]---[19-264]---[10-267]---[10-273]---[7-267]---[10-267]---[10-273]---[1-273	3.00e-157]---[1.00e-156]---[1.00e-128]---[1.00e-110]---[2.00e-108]---[3.00e-96]---[7.00e-91]---[3.00e-90]---[7.00e-89]---[1.00e-81]---[2.00e-18]---[2.00e-09]---[2.00e-07]---[6.00e-07]---[7.00e-07]---[9.00e-07]---[1.00e-06]---[4.00e-06	pfam05221 AdoHcyase S-adenosyl-L-homocysteine hydrolase. ]---[smart00996 AdoHcyase S-adenosyl-L-homocysteine hydrolase. ]---[cd00401 SAHH S-Adenosylhomocysteine Hydrolase NAD-binding and catalytic domains. S-adenosyl-L-homocysteine hydrolase (SAHH AdoHycase) catalyzes the hydrolysis of S-adenosyl-L-homocysteine (AdoHyc) to form adenosine (Ado) and homocysteine (Hcy). The equilibrium lies far on t…	-	-	-	223	+	0	0.00209053	0
comp105665_c0_seq1	P				2713	O35126	426	4e-27	1175	15.7022	11.5745	1	0	Atrophin-1	Mus musculus	-	-	-	-	-	UniRef90_UPI000522B5E0	477	6e-34	493	17.582	31.0345	1	0	PREDICTED LOW QUALITY PROTEIN atrophin-1-like partial	Leptosomus discolor	-	-	-	-	-	-	pfam03154	1108-2541	1e-22	pfam03154 Atrophin-1 Atrophin-1 family. Atrophin-1 is the protein product of the dentatorubral-pallidoluysian atrophy (DRPLA) gene. DRPLA is a progressive neurodegenerative disorder. It is caused by the expansion of a CAG repeat in the DRPLA gene on chromosome 12p. This results in an extended polyglutamine region in atrophin-1 that is thought to confer toxicity to the protein possibly through alt…	-	-	-	552	+	0	0.0904798	0
comp105750_c0_seq1	P				3870	Q9HA90	1911	9e-129	598	49.3798	97.1572	1	1	EF-hand and coiled-coil domain-containing protein 1	Homo sapiens	-	-	-	-	-	UniRef90_UPI00046C2C3B	1917	0	647	49.5349	99.2272	1	1	PREDICTED EF-hand and coiled-coil domain-containing protein 1 isoform X1	Chrysemys picta bellii	-	-	-	-	-	-	pfam15799	1547-3457	0	pfam15799 CCD48 Coiled-coil domain-containing protein 48. This family of proteins is found in eukaryotes. Proteins in this family are typically between 161 and 575 amino acids in length.	-	-	-	653	+	1	0.0983737	0
comp105884_c1_seq3:60-713	P			protein methylation	654	Q9CQL0	651	2e-99	218	99.5413	100	1	0	Protein N-lysine methyltransferase METTL21A	Mus musculus	-	-	-	-	-	UniRef90_L5M763	630	1e-97	218	96.3303	96.789	1	0	Methyltransferase-like protein 21A	Myotis davidii	GO:0018022]---[GO:0006479	peptidyl-lysine methylation]---[protein methylation	GO:0051117]---[GO:0030544]---[GO:0016279	ATPase binding]---[Hsp70 protein binding]---[protein-lysine N-methyltransferase activity	GO:0005737	cytoplasm	pfam10294]---[COG3897]---[COG2263	157-564]---[199-510]---[187-456	2.00e-49]---[3.00e-06]---[9.00e-06	pfam10294 Methyltransf_16 Lysine methyltransferase. Methyltrans_16 is a lysine methyltransferase. characterized members of this family are protein methyltransferases targetting Lys residues in specific proteins including calmodulin VCP Kin17 and Hsp70 proteins.]---[COG3897 COG3897 Predicted methyltransferase General function prediction only .]---[COG2263 COG2263 Predicted RNA methylase Translatio…	-	-	-	217	+	0	0.022886	0
comp105899_c0_seq2	P			DNA repair	2980	Q0GGW5	1314	0	440	44.094	100	1	1	Serine/threonine-protein kinase STK11	Gallus gallus	2.7.11.1	Non-specific serine/threonine protein kinase.	-	-	-	UniRef90_Q0GGW5	1314	0	440	44.094	100	1	1	Serine/threonine-protein kinase STK11	Amniota	GO:0007050]---[GO:0006974]---[GO:0009267]---[GO:0030010]---[GO:0042593]---[GO:0072332]---[GO:0030308]---[GO:0046777]---[GO:0006468]---[GO:0001558]---[GO:0042493]---[GO:0010212]---[GO:0001944	cell cycle arrest]---[response to DNA damage stimulus]---[cellular response to starvation]---[establishment of cell polarity]---[glucose homeostasis]---[signal transduction by p53 class mediator resulting in induction of apoptosis]---[negative regulation of cell growth]---[protein autophosphorylation]---[protein phosphorylation]---[regulation of cell growth]---[response to drug]---[response to io…	GO:0005524]---[GO:0000287]---[GO:0002039]---[GO:0030295]---[GO:0019901]---[GO:0004674	ATP binding]---[magnesium ion binding]---[p53 binding]---[protein kinase activator activity]---[protein kinase binding]---[protein serine/threonine kinase activity	GO:0005737]---[GO:0005829]---[GO:0016020]---[GO:0005739]---[GO:0005634	cytoplasm]---[cytosol]---[membrane]---[mitochondrion]---[nucleus	cd14119]---[cd14008]---[smart00220]---[cd14003]---[cd05117]---[pfam00069]---[cd14081]---[cd14663]---[cd14079]---[cd14118]---[cd00180]---[cd14007]---[cd05123]---[cd14080]---[cd14069]---[cd14078]---[cd14099]---[cd08215]---[cd14073]---[cd14014	1061-1825]---[1061-1825]---[1043-1825]---[1040-1822]---[1040-1822]---[1043-1825]---[1037-1825]---[1040-1822]---[1034-1825]---[1061-1822]---[1061-1819]---[1049-1828]---[1061-1825]---[1043-1825]---[1043-1825]---[1031-1822]---[1040-1825]---[1040-1807]---[1061-1822]---[1040-1795	5.00e-180]---[3.00e-99]---[2.00e-75]---[5.00e-73]---[4.00e-62]---[1.00e-58]---[3.00e-58]---[4.00e-58]---[4.00e-57]---[1.00e-55]---[1.00e-51]---[1.00e-49]---[4.00e-49]---[4.00e-49]---[5.00e-48]---[1.00e-47]---[2.00e-47]---[5.00e-45]---[2.00e-44]---[4.00e-44	cd14119 STKc_LKB1 Catalytic domain of the Serine/Threonine kinase Liver Kinase B1. STKs catalyze the transfer of the gamma-phosphoryl group from ATP to serine/threonine residues on protein substrates. LKB1 also called STK11 was first identified as a tumor suppressor responsible for Peutz-Jeghers syndrome a disorder that leads to an increased risk of spontaneous epithelial cancer. It serves as a m…	-	-	-	442	+	1	0.0559334	0
comp105912_c0_seq1:731-4027	P			positive regulation of cell population proliferation	3297	Q5XNR9	3186	0	1097	96.6333	95.6244	1	0	Leukemia inhibitory factor receptor	Canis lupus familiaris	-	-	-	-	-	UniRef90_A0A151MX27	3279	0	1091	99.454	100	1	0	Leukemia inhibitory factor receptor	Alligator	GO:0008284	positive regulation of cell proliferation	GO:0004923]---[GO:0004924	leukemia inhibitory factor receptor activity]---[oncostatin-M receptor activity	GO:0070062]---[GO:0016021]---[GO:0005886]---[GO:0043235	extracellular vesicular exosome]---[integral to membrane]---[plasma membrane]---[receptor complex	cd00063]---[pfam00041]---[smart00060	2149-2439]---[2149-2439]---[2143-2433	4.00e-08]---[2.00e-07]---[5.00e-07	cd00063 FN3 Fibronectin type 3 domain One of three types of internal repeats found in the plasma protein fibronectin. Its tenth fibronectin type III repeat contains an RGD cell recognition sequence in a flexible loop between 2 strands. Approximately 2 of all animal proteins contain the FN3 repeat including extracellular and intracellular proteins membrane spanning cytokine receptors growth hormon…	-	-	-	1098	+	0	0.017767	0
comp106115_c0_seq1:919-4038	P				3120	Q5M775	3117	0	1068	99.9038	100	1	0	Cytospin-B	Homo sapiens	-	-	-	-	-	UniRef90_A0A151NAD8	3117	0	1105	99.9038	95.5656	1	0	Cytospin-B isoform C	Alligator	-	-	-	-	GO:0016020]---[GO:0005634	membrane]---[nucleus	TIGR02168]---[TIGR02168]---[COG1196]---[COG1196]---[TIGR02169]---[cd00014]---[smart00033]---[COG5069]---[pfam00307]---[TIGR02168]---[TIGR02168]---[TIGR02168]---[TIGR02168]---[TIGR02168]---[TIGR02168]---[COG1196]---[COG1196]---[COG1196]---[COG1196]---[COG1196]---[COG1196]---[COG1196]---[COG0419]---[COG0419]---[COG0419]---[COG0419]---[TIGR02169]---[TIGR02169]---[TIGR02169]---[TIGR02169]---[TIGR0061…	1084-1872]---[1117-1986]---[1084-1887]---[1087-1989]---[1081-1632]---[2809-3111]---[2809-3087]---[2800-3117]---[2806-3099]---[1090-2088]---[1186-2154]---[1261-2274]---[1423-2262]---[1153-2106]---[1726-2271]---[1261-2289]---[1084-2118]---[1126-2175]---[1228-2274]---[1090-2271]---[1690-2295]---[1087-2304]---[1096-2307]---[1081-2295]---[1087-2079]---[1093-2013]---[1081-2088]---[1255-2118]---[1090-20…	3.00e-08]---[7.00e-07]---[6.00e-12]---[1.00e-07]---[4.00e-06]---[1.00e-21]---[6.00e-18]---[2.00e-17]---[3.00e-16]---[5.00e-14]---[7.00e-11]---[1.00e-10]---[3.00e-08]---[4.00e-07]---[1.00e-05]---[2.00e-13]---[5.00e-12]---[7.00e-11]---[7.00e-10]---[7.00e-07]---[2.00e-06]---[3.00e-06]---[9.00e-12]---[6.00e-08]---[1.00e-07]---[5.00e-07]---[5.00e-10]---[2.00e-09]---[3.00e-09]---[5.00e-06]---[8.00e-09]…	TIGR02168 Chromosome_partition_protein_Smc chromosome segregation protein SMC common bacterial type. SMC (structural maintenance of chromosomes) proteins bind DNA and act in organizing and segregating chromosomes for partition. SMC proteins are found in bacteria archaea and eukaryotes. This family represents the SMC protein of most bacteria. The smc gene is often associated with scpB (TIGR00281) …	-	-	-	1039	+	0	0.0240886	0
comp106509_c0_seq1:3320-3976	P			small GTPase mediated signal transduction	657	P22129	654	1e-162	218	99.5434	100	1	0	Ras-related protein Rab-11B	Diplobatis ommata	-	-	-	-	-	UniRef90_H0WMC8	654	2e-159	220	99.5434	99.0909	1	0	Uncharacterized protein	Boreoeutheria	GO:0071468]---[GO:0045054]---[GO:0035773]---[GO:0032402]---[GO:0001881]---[GO:0045055]---[GO:0044070]---[GO:2001135]---[GO:2000008]---[GO:0007264]---[GO:0033572	cellular response to acidity]---[constitutive secretory pathway]---[insulin secretion involved in cellular response to glucose stimulus]---[melanosome transport]---[receptor recycling]---[regulated secretory pathway]---[regulation of anion transport]---[regulation of endocytic recycling]---[regulation of protein localization at cell surface]---[small GTPase mediated signal transduction]---[transf…	GO:0019003]---[GO:0005525]---[GO:0003924	GDP binding]---[GTP binding]---[GTPase activity	GO:0030054]---[GO:0045335]---[GO:0030670]---[GO:0055038]---[GO:0008021]---[GO:0030672	cell junction]---[phagocytic vesicle]---[phagocytic vesicle membrane]---[recycling endosome membrane]---[synaptic vesicle]---[synaptic vesicle membrane	cd01868]---[PLN03110]---[smart00175]---[pfam00071]---[cd00154]---[cd01860]---[cd01866]---[cd01867]---[cd01869]---[PLN03108]---[cd01863]---[cd04122]---[cd01864]---[cd04111]---[cd04113]---[cd01861]---[cd04114]---[cd04110]---[cd04123]---[cd01862	25-519]---[13-651]---[34-525]---[37-522]---[34-504]---[34-519]---[22-522]---[25-516]---[28-516]---[22-645]---[34-516]---[28-522]---[25-516]---[28-543]---[34-495]---[34-516]---[16-516]---[19-642]---[34-516]---[34-510	2.00e-136]---[1.00e-119]---[1.00e-107]---[1.00e-94]---[2.00e-89]---[6.00e-76]---[6.00e-75]---[6.00e-73]---[4.00e-72]---[3.00e-71]---[3.00e-66]---[6.00e-66]---[2.00e-63]---[3.00e-63]---[4.00e-63]---[5.00e-61]---[1.00e-57]---[1.00e-55]---[8.00e-55]---[7.00e-52	cd01868 Rab11_like Rab GTPase family 11 (Rab11)-like includes Rab11a Rab11b and Rab25. Rab11a Rab11b and Rab25 are closely related evolutionary conserved Rab proteins that are differentially expressed. Rab11a is ubiquitously synthesized Rab11b is enriched in brain and heart and Rab25 is only found in epithelia. Rab11/25 proteins seem to regulate recycling pathways from endosomes to the plasma mem…	-	-	-	218	+	0	0.00476695	0
comp106617_c0_seq4:338-1534	P			protein transport	1197	P48059	924	0	325	77.193	94.7692	1	0	LIM and senescent cell antigen-like-containing domain protein 1	Homo sapiens	-	-	-	-	-	UniRef90_H3AK37	1110	0	398	92.7318	92.9648	1	0	Uncharacterized protein	Latimeria chalumnae	GO:0007569]---[GO:0034329]---[GO:0071560]---[GO:0045184]---[GO:0045892]---[GO:0010811]---[GO:0051894]---[GO:0010628]---[GO:0043547]---[GO:1900026]---[GO:0051291	cell aging]---[cell junction assembly]---[cellular response to transforming growth factor beta stimulus]---[establishment of protein localization]---[negative regulation of transcription, DNA-dependent]---[positive regulation of cell-substrate adhesion]---[positive regulation of focal adhesion assembly]---[positive regulation of gene expression]---[positive regulation of GTPase activity]---[posit…	GO:0019901]---[GO:0008270	protein kinase binding]---[zinc ion binding	GO:0005911]---[GO:0005829]---[GO:0005925]---[GO:0048471]---[GO:0005886]---[GO:0043234	cell-cell junction]---[cytosol]---[focal adhesion]---[perinuclear region of cytoplasm]---[plasma membrane]---[protein complex	cd09331]---[cd09331]---[cd09334]---[cd09332]---[cd09333]---[cd09336]---[cd09336]---[cd09405]---[cd09406]---[pfam00412]---[pfam00412]---[pfam00412]---[pfam00412]---[cd09337]---[cd09338]---[cd09338]---[cd08368]---[cd08368]---[cd08368]---[smart00132]---[smart00132]---[smart00132]---[cd09349]---[cd09361]---[cd09361]---[cd09409]---[cd09412]---[cd09457]---[cd09407]---[cd09411]---[cd09335]---[pfam00412]…	214-390]---[763-930]---[757-918]---[397-552]---[589-741]---[763-918]---[397-552]---[760-921]---[763-921]---[763-930]---[214-387]---[397-564]---[589-750]---[763-918]---[763-918]---[268-366]---[763-918]---[397-552]---[214-375]---[760-915]---[211-372]---[394-549]---[190-366]---[397-552]---[763-918]---[763-921]---[763-918]---[763-918]---[763-918]---[763-912]---[940-1101]---[940-1107]---[940-1098]---[…	2.00e-33]---[5.00e-06]---[1.00e-28]---[2.00e-28]---[9.00e-23]---[5.00e-14]---[3.00e-06]---[4.00e-13]---[4.00e-13]---[2.00e-12]---[2.00e-11]---[1.00e-09]---[1.00e-07]---[2.00e-11]---[3.00e-11]---[3.00e-06]---[3.00e-11]---[5.00e-10]---[1.00e-06]---[6.00e-10]---[2.00e-09]---[2.00e-07]---[3.00e-09]---[5.00e-08]---[1.00e-06]---[5.00e-08]---[1.00e-07]---[3.00e-07]---[4.00e-07]---[7.00e-07]---[7.00e-25]…	cd09331 LIM1_PINCH The first LIM domain of protein PINCH. The first LIM domain of paxillin Paxillin is an adaptor protein which recruits key components of the signal-transduction machinery to specific sub-cellular locations to respond to environmental changes rapidly. The C-terminal region of paxillin contains four LIM domains which target paxillin to focal adhesions presumably through a direct a…	-	-	-	398	+	0	0.00544152	0
comp106804_c0_seq1:5163-6185	P			protein folding	1023	Q9HAV0	1020	0	340	99.7067	100	1	0	Guanine nucleotide-binding protein subunit beta-4	Homo sapiens	-	-	-	-	-	UniRef90_UPI00045757C1	1020	0	369	99.7067	92.1409	1	0	PREDICTED guanine nucleotide-binding protein subunit beta-4 isoform X1	Callorhinchus milii	GO:0071377]---[GO:0006457]---[GO:0021762	cellular response to glucagon stimulus]---[protein folding]---[substantia nigra development	GO:0032403]---[GO:0004871	protein complex binding]---[signal transducer activity	GO:0005829]---[GO:0070062]---[GO:0005765]---[GO:0043209]---[GO:0005886	cytosol]---[extracellular vesicular exosome]---[lysosomal membrane]---[myelin sheath]---[plasma membrane	COG2319]---[COG2319]---[COG2319]---[COG2319]---[PLN00181]---[PLN00181]---[smart00320]---[smart00320]---[pfam00400]---[pfam00400]---[cd00200]---[cd00200]---[sd00039]---[sd00039]---[COG2319]---[COG2319	145-966]---[142-768]---[97-666]---[73-414]---[118-513]---[289-993]---[643-762]---[145-249]---[646-762]---[145-249]---[142-1020]---[652-1020]---[172-1017]---[577-1020]---[55-1020]---[76-1020	6.00e-29]---[3.00e-25]---[2.00e-18]---[8.00e-07]---[5.00e-08]---[8.00e-06]---[2.00e-07]---[3.00e-06]---[3.00e-07]---[4.00e-06]---[3.00e-84]---[3.00e-20]---[1.00e-67]---[1.00e-18]---[5.00e-42]---[8.00e-39	COG2319 COG2319 FOG WD40 repeat General function prediction only .]---[PLN00181 PLN00181 protein SPA1-RELATED Provisional.]---[smart00320 WD40 WD40 repeats. Note that these repeats are permuted with respect to the structural repeats (blades) of the beta propeller domain.]---[pfam00400 WD40 WD domain G-beta repeat. ]---[cd00200 WD40 WD40 domain found in a number of eukaryotic proteins that cover a…	-	-	-	340	+	0	0.0153149	0
comp106858_c0_seq4:1354-2796	P				1443	Q58CU3	1398	5e-172	484	96.8815	96.281	1	0	HSPB1-associated protein 1	Bos taurus	-	-	-	-	-	UniRef90_M7B802	1362	0	472	94.3867	98.9407	1	0	HSPB1-associated protein 1 (Fragment)	Durocryptodira	-	-	-	-	-	-	pfam13621]---[pfam08007]---[COG2850	79-804]---[511-951]---[316-762	5.00e-40]---[4.00e-07]---[8.00e-06	pfam13621 Cupin_8 Cupin-like domain. This cupin like domain shares similarity to the JmjC domain.]---[pfam08007 Cupin_4 Cupin superfamily protein. This family contains many hypothetical proteins that belong to the cupin superfamily.]---[COG2850 COG2850 Uncharacterized conserved protein Function unknown .	-	-	-	480	+	0	0.0197367	0
comp107021_c0_seq4:385-1083	P				699	Q02977	693	1e-159	536	99.1416	43.097	1	0	Proto-oncogene tyrosine-protein kinase Yrk	Gallus gallus	2.7.10.2	Non-specific protein-tyrosine kinase.	-	-	-	UniRef90_UPI0006B1F02E	693	1e-161	539	99.1416	42.8571	1	0	PREDICTED proto-oncogene tyrosine-protein kinase Yrk-like	Thamnophis sirtalis	-	-	-	-	-	-	cd14203]---[cd05034]---[cd05069]---[cd05070]---[cd05071]---[cd05068]---[cd05067]---[cd05072]---[cd05073]---[pfam07714]---[smart00221]---[smart00219]---[cd00192]---[cd05148]---[cd05052]---[cd05059]---[cd05039]---[cd05041]---[cd05033]---[cd05112	1-651]---[1-648]---[1-693]---[1-687]---[1-696]---[1-660]---[1-663]---[1-681]---[1-654]---[10-645]---[10-645]---[10-645]---[10-648]---[16-654]---[1-657]---[1-645]---[10-648]---[10-645]---[16-654]---[1-633	0.00e+00]---[6.00e-172]---[1.00e-164]---[9.00e-162]---[3.00e-157]---[3.00e-152]---[7.00e-140]---[5.00e-138]---[2.00e-123]---[2.00e-121]---[2.00e-116]---[3.00e-113]---[2.00e-112]---[3.00e-107]---[6.00e-98]---[8.00e-93]---[1.00e-92]---[6.00e-90]---[5.00e-86]---[1.00e-79	cd14203 PTKc_Src_Fyn_like Catalytic domain of a subset of Src kinase-like Protein Tyrosine Kinases. PTKs catalyze the transfer of the gamma-phosphoryl group from ATP to tyrosine (tyr) residues in protein substrates. This subfamily includes a subset of Src-like PTKs including Src Fyn Yrk and Yes which are all widely expressed. Yrk has been detected only in chickens. It is primarily found in neuron…	-	-	-	232	+	0	0.0278564	0
comp107041_c0_seq1:1113-2798	P			heparan sulfate proteoglycan biosynthetic process	1686	Q8N6G5	1623	0	542	96.2633	99.631	1	0	Chondroitin sulfate N-acetylgalactosaminyltransferase 2	Homo sapiens	2.4.1.174	Glucuronylgalactosylproteoglycan 4-beta-N- acetylgalactosaminyltransferase.	-	-	-	UniRef90_U3IB45	1626	0	542	96.4413	99.631	1	0	Uncharacterized protein	Archelosauria	GO:0030206]---[GO:0050650]---[GO:0050653]---[GO:0050651]---[GO:0050652]---[GO:0030166	chondroitin sulfate biosynthetic process]---[chondroitin sulfate proteoglycan biosynthetic process]---[chondroitin sulfate proteoglycan biosynthetic process, polysaccharide chain biosynthetic process]---[dermatan sulfate proteoglycan biosynthetic process]---[dermatan sulfate proteoglycan biosynthetic process, polysaccharide chain biosynthetic process]---[proteoglycan biosynthetic process	GO:0008376]---[GO:0047238]---[GO:0047237]---[GO:0046872	acetylgalactosaminyltransferase activity]---[glucuronosyl-N-acetylgalactosaminyl-proteoglycan 4-beta-N-acetylgalactosaminyltransferase activity]---[glucuronylgalactosylproteoglycan 4-beta-N-acetylgalactosaminyltransferase activity]---[metal ion binding	GO:0032580]---[GO:0000139]---[GO:0030173]---[GO:0016020	Golgi cisterna membrane]---[Golgi membrane]---[integral to Golgi membrane]---[membrane	pfam02709]---[pfam10111]---[pfam05679	1315-1524]---[1090-1449]---[472-1605	8.00e-07]---[7.00e-06]---[1.00e-84	pfam02709 Glyco_transf_7C N-terminal domain of galactosyltransferase. This is the N-terminal domain of a family of galactosyltransferases from a wide range of Metazoa with three related galactosyltransferases activities all three of which are possessed by one sequence in some cases. EC 2.4.1.90 N-acetyllactosamine synthase EC 2.4.1.38 Beta-N-acetylglucosaminyl-glycopeptide beta-1 4- galactosyltra…	-	-	-	561	+	0	0.0186744	0
comp107113_c0_seq1:329-2344	P				2016	Q6DCP6	2013	0	669	99.8512	100	1	0	Dymeclin	Xenopus laevis	-	-	-	-	-	UniRef90_UPI000854A9E7	2013	0	669	99.8512	100	1	0	UPI000854A9E7 related cluster	unknown	-	-	-	-	GO:0005794	Golgi apparatus	pfam09742	1944-01-01	0	pfam09742 Dymeclin Dyggve-Melchior-Clausen syndrome protein. Dymeclin (Dyggve-Melchior-Clausen syndrome protein) contains a large number of leucine and isoleucine residues and a total of 17 repeated dileucine motifs. It is characteristically about 700 residues long and present in plants and animals. Mutations in the gene coding for this protein in humans give rise to the disorder Dyggve-Melchior-…	-	-	-	671	+	0	0.0129532	0
comp107175_c2_seq1	P			transmembrane transport	1913	P84023	930	6e-176	426	48.6147	71.5962	1	2	Mothers against decapentaplegic homolog 3	Gallus gallus	-	-	-	-	-	UniRef90_P84022	930	1e-172	425	48.6147	71.5294	1	2	Mothers against decapentaplegic homolog 3	Gnathostomata	GO:0006919]---[GO:0007050]---[GO:0045216]---[GO:0048589]---[GO:0048701]---[GO:0048617]---[GO:0009880]---[GO:0007492]---[GO:0019049]---[GO:0097191]---[GO:0001947]---[GO:0006955]---[GO:0002520]---[GO:0070306]---[GO:0001889]---[GO:0001707]---[GO:0030308]---[GO:0045599]---[GO:0050728]---[GO:0045930]---[GO:0045668]---[GO:0033689]---[GO:0000122]---[GO:0061045]---[GO:0038092]---[GO:0002076]---[GO:004834…	activation of cysteine-type endopeptidase activity involved in apoptotic process]---[cell cycle arrest]---[cell-cell junction organization]---[developmental growth]---[embryonic cranial skeleton morphogenesis]---[embryonic foregut morphogenesis]---[embryonic pattern specification]---[endoderm development]---[evasion of host defenses by virus]---[extrinsic apoptotic signaling pathway]---[heart loo…	GO:0031490]---[GO:0000987]---[GO:0000978]---[GO:0000988]---[GO:0000983]---[GO:0003700]---[GO:0030618]---[GO:0008270	chromatin DNA binding]---[core promoter proximal region sequence-specific DNA binding]---[RNA polymerase II core promoter proximal region sequence-specific DNA binding]---[protein binding transcription factor activity]---[RNA polymerase II core promoter sequence-specific DNA binding transcription factor activity]---[sequence-specific DNA binding transcription factor activity]---[transforming grow…	GO:0005737]---[GO:0000790]---[GO:0005637]---[GO:0005654]---[GO:0005634]---[GO:0005886]---[GO:0043235]---[GO:0071141]---[GO:0071144]---[GO:0005667	cytoplasm]---[nuclear chromatin]---[nuclear inner membrane]---[nucleoplasm]---[nucleus]---[plasma membrane]---[receptor complex]---[SMAD protein complex]---[SMAD2-SMAD3 protein complex]---[transcription factor complex	cd10488]---[cd00049]---[cd10985]---[pfam03165]---[smart00523]---[cd10495]---[cd10497]---[smart00524]---[pfam03166]---[cd10492]---[cd00050]---[cd10498]---[cd10489]---[cd10493]---[cd10496]---[cd10494]---[cd10499]---[cd10500]---[cd10491]---[cd10490	1005-1391]---[1005-1391]---[1665-1913]---[1131-1388]---[1071-1397]---[1689-1913]---[1671-1913]---[1686-1913]---[1686-1913]---[1134-1385]---[1689-1913]---[1680-1883]---[1134-1385]---[1131-1397]---[1689-1910]---[1134-1394]---[1677-1883]---[1677-1883]---[999-1391]---[996-1391	4.00e-61]---[3.00e-55]---[1.00e-54]---[2.00e-47]---[3.00e-47]---[5.00e-43]---[2.00e-39]---[2.00e-38]---[8.00e-38]---[2.00e-37]---[6.00e-36]---[5.00e-25]---[6.00e-15]---[4.00e-13]---[3.00e-11]---[5.00e-09]---[7.00e-09]---[2.00e-07]---[1.00e-77]---[4.00e-57	cd10488 MH1_R-SMAD N-terminal Mad Homology 1 (MH1) domain of receptor regulated SMADs. The MH1 is a small DNA-binding domain present in SMAD (small mothers against decapentaplegic) family of proteins which are signal transducers and transcriptional modulators that mediate multiple signaling pathways. It binds to the major groove in an unusual manner via a beta hairpin structure. It negatively reg…	-	-	-	322	+	2	0.0829362	0
comp107196_c0_seq1:513-2672	P				2160	Q96NX5	1125	0	476	52.0833	78.3613	1	0	Calcium/calmodulin-dependent protein kinase type 1G	Homo sapiens	2.7.11.17	Calcium/calmodulin-dependent protein kinase.	-	-	-	UniRef90_UPI00034F9574	2082	0	733	96.3889	98.3629	1	0	PREDICTED calcium/calmodulin-dependent protein kinase type 1G	Xenopus tropicalis	-	-	GO:0005524]---[GO:0004683	ATP binding]---[calmodulin-dependent protein kinase activity	GO:0005954]---[GO:0000139]---[GO:0043005]---[GO:0005886	calcium- and calmodulin-dependent protein kinase complex]---[Golgi membrane]---[neuron projection]---[plasma membrane	cd14083]---[cd14167]---[cd14169]---[cd05117]---[smart00220]---[pfam00069]---[cd14095]---[cd14087]---[cd14003]---[cd14088]---[cd14084]---[cd14007]---[cd14006]---[cd14091]---[cd05123]---[cd14103]---[cd14166]---[cd14168]---[cd14085]---[cd14086	157-930]---[157-939]---[181-984]---[169-930]---[169-933]---[169-933]---[169-930]---[184-933]---[169-930]---[163-933]---[157-933]---[169-933]---[187-930]---[169-951]---[187-930]---[187-933]---[157-1011]---[136-1032]---[157-1032]---[163-1023	0.00e+00]---[4.00e-160]---[2.00e-153]---[5.00e-146]---[2.00e-114]---[2.00e-111]---[3.00e-100]---[3.00e-96]---[4.00e-95]---[4.00e-91]---[7.00e-89]---[1.00e-87]---[4.00e-86]---[4.00e-85]---[2.00e-84]---[4.00e-83]---[0.00e+00]---[1.00e-164]---[3.00e-103]---[2.00e-92	cd14083 STKc_CaMKI Catalytic domain of the Serine/Threonine kinase Calcium/calmodulin-dependent protein kinase Type I. STKs catalyze the transfer of the gamma-phosphoryl group from ATP to serine/threonine residues on protein substrates. CaMKs are multifunctional calcium and calmodulin (CaM) stimulated STKs involved in cell cycle regulation. There are several types of CaMKs including CaMKI CaMKII …	-	-	-	719	+	0	0.0106525	0
comp107393_c0_seq2:304-3147	P			positive regulation of transcription by RNA polymerase II	2844	Q8CIE2	2841	0	920	99.8945	99.6739	1	0	Zinc finger MIZ domain-containing protein 2	Mus musculus	-	-	-	-	-	UniRef90_UPI000388AD72	2841	0	927	99.8945	99.6764	1	0	PREDICTED zinc finger MIZ domain-containing protein 2 isoform X1	Chrysemys picta bellii	GO:0045944	positive regulation of transcription from RNA polymerase II promoter	GO:0030374]---[GO:0008270	ligand-dependent nuclear receptor transcription coactivator activity]---[zinc ion binding	GO:0005739]---[GO:0043596]---[GO:0005654]---[GO:0005634	mitochondrion]---[nuclear replication fork]---[nucleoplasm]---[nucleus	pfam02891]---[pfam09606	1873-2019]---[130-1347	3.00e-23]---[4.00e-06	pfam02891 zf-MIZ MIZ/SP-RING zinc finger. This domain has SUMO (small ubiquitin-like modifier) ligase activity and is involved in DNA repair and chromosome organization.]---[pfam09606 Med15 ARC105 or Med15 subunit of Mediator complex non-fungal. The approx. 70 residue Med15 domain of the ARC-Mediator co-activator is a three-helix bundle with marked similarity to the KIX domain. The sterol regulat…	-	-	-	947	+	0	0.0117949	0
comp107558_c0_seq1:2329-4482	P			positive regulation of transcription, DNA-templated	2154	Q61286	2151	0	706	99.8607	100	1	0	Transcription factor 12	Mus musculus	-	-	-	-	-	UniRef90_U3KCF0	2151	0	732	99.8607	100	1	0	Uncharacterized protein	Archelosauria	GO:0010628]---[GO:0045666]---[GO:0045944]---[GO:0045893	positive regulation of gene expression]---[positive regulation of neuron differentiation]---[positive regulation of transcription from RNA polymerase II promoter]---[positive regulation of transcription, DNA-dependent	GO:0043425]---[GO:0035497]---[GO:0003677]---[GO:0070888]---[GO:0046982]---[GO:0042803]---[GO:0000978]---[GO:0046332]---[GO:0003700]---[GO:0008134]---[GO:0001077	bHLH transcription factor binding]---[cAMP response element binding]---[DNA binding]---[E-box binding]---[protein heterodimerization activity]---[protein homodimerization activity]---[RNA polymerase II core promoter proximal region sequence-specific DNA binding]---[SMAD binding]---[sequence-specific DNA binding transcription factor activity]---[transcription factor binding]---[RNA polymerase II c…	GO:0005737]---[GO:0000790]---[GO:0005634]---[GO:0005667	cytoplasm]---[nuclear chromatin]---[nucleus]---[transcription factor complex	pfam00010]---[smart00353]---[cd00083	1837-1998]---[1852-2013]---[1828-2010	3.00e-08]---[5.00e-10]---[3.00e-07	pfam00010 HLH Helix-loop-helix DNA-binding domain. ]---[smart00353 HLH helix loop helix domain. ]---[cd00083 HLH Helix-loop-helix domain found in specific DNA- binding proteins that act as transcription factors 60-100 amino acids long. A DNA-binding basic region is followed by two alpha-helices separated by a variable loop region HLH forms homo- and heterodimers dimerization creates a parallel le…	-	-	-	717	+	0	0.0261733	0
comp107689_c0_seq7:396-1799	P			protein ubiquitination	1404	P56951	1392	3e-177	491	99.1453	98.167	1	0	E3 ubiquitin-protein ligase Mdm2	Equus caballus	-	-	-	-	-	UniRef90_A0A099ZMI0	1377	0	486	98.0769	97.5309	1	0	E3 ubiquitin-protein ligase Mdm2 (Fragment)	Tinamus guttatus	GO:0043066]---[GO:0071157]---[GO:0000122]---[GO:0016567	negative regulation of apoptotic process]---[negative regulation of cell cycle arrest]---[negative regulation of transcription from RNA polymerase II promoter]---[protein ubiquitination	GO:0016874]---[GO:0008270	ligase activity]---[zinc ion binding	GO:0005634	nucleus	pfam02201]---[pfam13920	118-258]---[1234-1377	9.00e-07]---[4.00e-11	pfam02201 SWIB SWIB/MDM2 domain. This family includes the SWIB domain and the MDM2 domain. The p53-associated protein (MDM2) is an inhibitor of the p53 tumour suppressor gene binding the transactivation domain and down regulating the ability of p53 to activate transcription. This family contains the p53 binding domain of MDM2.]---[pfam13920 zf-C3HC4_3 Zinc finger C3HC4 type (RING finger).	-	-	-	467	+	0	0.0380553	0
comp107734_c0_seq6:368-3217	P			drug transmembrane transport	2850	P54277	2742	0	932	96.2105	99.8927	1	0	PMS1 protein homolog 1	Homo sapiens	-	-	-	-	-	UniRef90_UPI00042BFA53	2745	0	932	96.3158	100	1	0	PREDICTED PMS1 protein homolog 1	Durocryptodira	GO:0006298]---[GO:0042493	mismatch repair]---[response to drug	GO:0005524]---[GO:0016887]---[GO:0003677]---[GO:0030983]---[GO:0003697	ATP binding]---[ATPase activity]---[DNA binding]---[mismatched DNA binding]---[single-stranded DNA binding	GO:0005712]---[GO:0032389]---[GO:0005634]---[GO:0000795	chiasma]---[MutLalpha complex]---[nucleus]---[synaptonemal complex	pfam02518]---[cd01390]---[cd00084]---[smart00398]---[pfam00505]---[cd01388]---[pfam09011]---[TIGR00585]---[COG0323]---[PRK00095]---[cd03485]---[cd00782]---[pfam01119]---[cd00329]---[cd03484]---[COG5648]---[cd03486	181-537]---[1774-1953]---[1771-1962]---[1768-1953]---[1771-1986]---[1771-1959]---[1783-1953]---[103-1056]---[178-1317]---[178-1503]---[715-1116]---[718-1113]---[733-1113]---[718-1056]---[730-1116]---[1774-2061]---[724-1107	8.00e-06]---[7.00e-14]---[9.00e-13]---[6.00e-10]---[7.00e-10]---[8.00e-08]---[1.00e-07]---[4.00e-96]---[1.00e-80]---[2.00e-60]---[1.00e-50]---[1.00e-33]---[9.00e-29]---[1.00e-21]---[7.00e-21]---[4.00e-08]---[9.00e-07	pfam02518 HATPase_c Histidine kinase- DNA gyrase B- and HSP90-like ATPase. This family represents the structurally related ATPase domains of histidine kinase DNA gyrase B and HSP90.]---[cd01390 HMGB-UBF_HMG-box HMGB-UBF_HMG-box class II and III members of the HMG-box superfamily of DNA-binding proteins. These proteins bind the minor groove of DNA in a non-sequence specific fashion and contain two…	-	-	-	949	+	0	0.0019504	0
comp107777_c0_seq8:84-794	P				711	Q6P6B7	639	1e-98	361	89.8734	59.2798	1	0	Ankyrin repeat domain-containing protein 16	Homo sapiens	-	-	-	-	-	UniRef90_A0A093D4X1	621	1e-108	257	87.3418	80.9339	1	0	Ankyrin repeat domain-containing protein 16 (Fragment)	Tauraco erythrolophus	-	-	-	-	-	-	cd00204]---[cd00204]---[cd00204]---[cd00204]---[sd00045]---[sd00045]---[sd00045]---[sd00045]---[sd00045]---[pfam12796]---[pfam12796]---[pfam12796]---[COG0666]---[COG0666]---[COG0666]---[COG0666]---[PHA02875]---[PHA02875]---[PHA02878]---[PHA03095]---[PHA03095]---[pfam13637]---[pfam13637]---[PHA02874]---[PHA02874]---[PHA02874]---[PHA02876]---[PHA02876]---[PHA03100]---[PHA03100	1-351]---[175-558]---[73-453]---[379-606]---[187-588]---[7-255]---[82-384]---[391-606]---[1-147]---[1-255]---[97-384]---[301-588]---[1-354]---[277-606]---[73-582]---[16-255]---[4-573]---[4-492]---[28-606]---[28-606]---[184-606]---[1-147]---[187-351]---[4-414]---[22-606]---[7-414]---[193-702]---[31-606]---[16-606]---[4-477	1.00e-26]---[7.00e-24]---[3.00e-23]---[3.00e-10]---[1.00e-18]---[2.00e-16]---[7.00e-16]---[4.00e-11]---[3.00e-10]---[2.00e-17]---[1.00e-14]---[2.00e-13]---[2.00e-15]---[4.00e-08]---[1.00e-07]---[1.00e-06]---[4.00e-12]---[7.00e-07]---[7.00e-11]---[2.00e-09]---[7.00e-06]---[6.00e-09]---[1.00e-07]---[1.00e-08]---[1.00e-08]---[9.00e-08]---[3.00e-08]---[6.00e-07]---[2.00e-06]---[2.00e-06	cd00204 ANK ankyrin repeats ankyrin repeats mediate protein-protein interactions in very diverse families of proteins. The number of ANK repeats in a protein can range from 2 to over 20 (ankyrins for example). ANK repeats may occur in combinations with other types of domains. The structural repeat unit contains two antiparallel helices and a beta-hairpin repeats are stacked in a superhelical arra…	-	-	-	236	+	0	0.0507033	0
comp107958_c0_seq1:3755-6541	P			protein dephosphorylation	2787	P29074	2778	0	926	99.6771	99.676	1	0	Tyrosine-protein phosphatase non-receptor type 4	Homo sapiens	3.1.3.48	Protein-tyrosine-phosphatase.	-	-	-	UniRef90_G3WN40	2775	0	922	99.5694	100	1	0	Tyrosine-protein phosphatase non-receptor type	Amniota	GO:0006470	protein dephosphorylation	GO:0004726	non-membrane spanning protein tyrosine phosphatase activity	GO:0005737]---[GO:0009898]---[GO:0005856	cytoplasm]---[internal side of plasma membrane]---[cytoskeleton	smart00295]---[cd13189]---[cd13184]---[pfam09380]---[pfam00373]---[cd14473]---[cd13193]---[cd13186]---[cd13192]---[cd00992]---[cd00047]---[pfam00102]---[COG5599]---[PHA02746]---[PHA02738]---[PHA02742]---[PHA02747]---[smart00404]---[smart00012]---[smart00194	88-666]---[646-930]---[649-930]---[676-939]---[343-666]---[364-642]---[628-993]---[652-927]---[607-927]---[1552-1815]---[2053-2736]---[2044-2739]---[2038-2766]---[2038-2769]---[2041-2784]---[2041-2769]---[2038-2721]---[2434-2739]---[2434-2739]---[1978-2739	3.00e-60]---[2.00e-59]---[3.00e-39]---[8.00e-35]---[1.00e-33]---[6.00e-32]---[3.00e-31]---[1.00e-25]---[6.00e-21]---[8.00e-21]---[1.00e-108]---[1.00e-100]---[2.00e-47]---[7.00e-42]---[8.00e-42]---[3.00e-40]---[2.00e-38]---[1.00e-33]---[1.00e-33]---[5.00e-109	smart00295 B41 Band 4.1 homologues. Also known as ezrin/radixin/moesin (ERM) protein domains. Present in myosins ezrin radixin moesin protein tyrosine phosphatases. Plasma membrane-binding domain. These proteins play structural and regulatory roles in the assembly and stabilization of specialized plasmamembrane domains. Some PDZ domain containing proteins bind one or more of this family. Now incl…	-	-	-	928	+	0	0.0048628	0
comp108014_c0_seq3:1602-4715	P			mannose metabolic process	3114	Q9NTJ4	3051	0	1040	97.9769	98.0769	1	0	Alpha-mannosidase 2C1	Homo sapiens	3.2.1.24	Alpha-mannosidase.	-	-	-	UniRef90_UPI00074FB647	3093	0	1013	99.3256	98.7167	1	0	PREDICTED alpha-mannosidase 2C1	Gekko japonicus	GO:0006013]---[GO:0009313]---[GO:0006517	mannose metabolic process]---[oligosaccharide catabolic process]---[protein deglycosylation	GO:0004559]---[GO:0030246]---[GO:0008270	alpha-mannosidase activity]---[carbohydrate binding]---[zinc ion binding	GO:0005829]---[GO:0005773	cytosol]---[vacuole	pfam09261]---[smart00872]---[cd10813]---[COG0383]---[cd10789]---[cd10812]---[pfam07748]---[pfam01074]---[cd10786]---[PRK09819]---[cd10790]---[cd10814]---[cd10815]---[cd00451]---[cd10809]---[cd11666]---[cd10791]---[cd11667]---[PLN02701	1558-1797]---[1561-1797]---[766-1518]---[214-3105]---[763-1518]---[766-1518]---[1888-3093]---[766-1539]---[763-1302]---[931-3099]---[766-1326]---[766-1299]---[760-1551]---[766-1371]---[775-1308]---[781-1305]---[760-1311]---[781-1305]---[781-1197	2.00e-22]---[1.00e-21]---[4.00e-179]---[2.00e-161]---[3.00e-126]---[6.00e-108]---[2.00e-107]---[6.00e-105]---[1.00e-40]---[4.00e-34]---[1.00e-22]---[1.00e-18]---[9.00e-16]---[7.00e-13]---[3.00e-11]---[3.00e-10]---[2.00e-09]---[4.00e-09]---[9.00e-06	pfam09261 Alpha-mann_mid Alpha mannosidase middle domain. Members of this family adopt a structure consisting of three alpha helices in an immunoglobulin/albumin-binding domain-like fold. They are predominantly found in the enzyme alpha-mannosidase.]---[smart00872 Alpha-mann_mid Alpha mannosidase middle domain. Members of this entry belong to the glycosyl hydrolase family 38 This domain which is …	-	-	-	1037	+	0	0.0395667	0
comp108051_c0_seq2:135-2819	P				2685	P49790	2655	4e-148	1475	98.8827	61.3559	1	0	Nuclear pore complex protein Nup153	Homo sapiens	-	-	-	-	-	UniRef90_UPI000388BA01	2631	2e-169	1420	97.9888	62.8873	1	0	PREDICTED nuclear pore complex protein Nup153 isoform X3	Chrysemys picta bellii	-	-	-	-	-	-	sd00025]---[sd00025]---[sd00029]---[sd00029]---[sd00029]---[pfam08604]---[pfam00641]---[pfam00641]---[pfam00641]---[sd00025]---[sd00025	286-996]---[265-939]---[490-762]---[703-939]---[295-549]---[52-162]---[481-567]---[868-957]---[691-780]---[268-1029]---[490-1029	3.00e-17]---[1.00e-15]---[4.00e-15]---[2.00e-14]---[2.00e-13]---[6.00e-11]---[1.00e-08]---[4.00e-07]---[1.00e-06]---[3.00e-18]---[2.00e-09	sd00025 zf-RanBP2 RanBP2-type zinc finger. The zf-RanBP2 domain represents a new superfamily of C2C2-type zinc finger motif which is characterized by the conserved sequence pattern W-X-C-X(2 4)-C-X(3)-N-X(6)-C-X(2)-C. They fold into a structure composed of two orthogonal beta-hairpin strands that sandwich a single Zn2 ion coordinated with four cysteine residues. zf-RanBP2 domains are mainly found…	-	-	-	894	+	0	0.0913249	0
comp108131_c0_seq2:138-3251	P			phosphorelay signal transduction system	3114	O15397	3111	0	1037	99.9037	100	1	0	Importin-8	Homo sapiens	-	-	-	-	-	UniRef90_H0ZMH9	3108	0	1053	99.8073	100	1	0	Uncharacterized protein (Fragment)	Archelosauria	GO:0031047]---[GO:0006606]---[GO:0007165	gene silencing by RNA]---[protein import into nucleus]---[signal transduction	GO:0008565]---[GO:0008536	protein transporter activity]---[Ran GTPase binding	GO:0005829]---[GO:0005635]---[GO:0005654	cytosol]---[nuclear envelope]---[nucleoplasm	pfam03810]---[smart00913]---[COG5656]---[COG5657	64-303]---[64-306]---[43-2988]---[37-1275	4.00e-16]---[3.00e-12]---[7.00e-127]---[1.00e-19	pfam03810 IBN_N Importin-beta N-terminal domain. ]---[smart00913 IBN_N Importin-beta N-terminal domain. Members of the importin-beta (karyopherin-beta) family can bind and transport cargo by themselves or can form heterodimers with importin-alpha. As part of a heterodimer importin-beta mediates interactions with the pore complex while importin-alpha acts as an adaptor protein to bind the nuclear …	-	-	-	1037	+	0	0.0355742	0
comp108261_c0_seq2:346-8835	P			DNA repair	8490	O75417	2640	0	2590	31.0954	33.4749	1	0	DNA polymerase theta	Homo sapiens	2.7.7.7	DNA-directed DNA polymerase.	-	-	-	UniRef90_M7B913	4008	0	1857	47.2085	70.9208	1	0	DNA polymerase theta	Chelonia mydas	GO:0006284]---[GO:0006974]---[GO:0006281]---[GO:0006261]---[GO:0006302]---[GO:0000724]---[GO:2000042]---[GO:0051260]---[GO:0016446	base-excision repair]---[response to DNA damage stimulus]---[DNA repair]---[DNA-dependent DNA replication]---[double-strand break repair]---[double-strand break repair via homologous recombination]---[negative regulation of double-strand break repair via homologous recombination]---[protein homooligomerization]---[somatic hypermutation of immunoglobulin genes	GO:0051575]---[GO:0005524]---[GO:0003682]---[GO:0003684]---[GO:0003887]---[GO:0043142	5'-deoxyribose-5-phosphate lyase activity]---[ATP binding]---[chromatin binding]---[damaged DNA binding]---[DNA-directed DNA polymerase activity]---[single-stranded DNA-dependent ATPase activity	GO:0005694]---[GO:0005654	chromosome]---[nucleoplasm	COG4581]---[cd08638]---[pfam00476]---[PRK05755]---[cd08637]---[TIGR00593]---[COG0749]---[COG1204]---[PRK02362]---[cd06444]---[PRK01172]---[smart00482]---[PRK00254]---[cd08640]---[PRK14975]---[cd08639]---[COG1202]---[pfam00270]---[smart00487]---[cd08643	1021-1884]---[6982-8466]---[7096-8454]---[6409-8466]---[6997-8466]---[6631-8466]---[6409-8466]---[610-3021]---[610-2898]---[7267-8463]---[655-2934]---[7651-8367]---[616-2886]---[7300-8466]---[7243-8466]---[7261-8466]---[511-2283]---[670-1194]---[643-1281]---[7630-8463	9.00e-23]---[3.00e-167]---[2.00e-122]---[5.00e-117]---[1.00e-111]---[1.00e-103]---[4.00e-99]---[4.00e-98]---[9.00e-87]---[1.00e-79]---[1.00e-78]---[7.00e-76]---[4.00e-68]---[4.00e-55]---[3.00e-45]---[5.00e-42]---[1.00e-40]---[3.00e-18]---[6.00e-17]---[2.00e-16	COG4581 COG4581 Superfamily II RNA helicase DNA replication recombination and repair .]---[cd08638 DNA_pol_A_theta DNA polymerase theta is a low-fidelity family A enzyme implicated in translesion synthesis and in somatic hypermutation. DNA polymerase theta is a low-fidelity family A enzyme implicated in translesion synthesis (TLS) and in somatic hypermutation (SHM). DNA-dependent DNA polymerases …	-	-	-	2829	+	0	0.00760941	0
comp108590_c0_seq2	P				2876	Q9P2W7	720	1e-97	334	25.0348	75.4491	1	2	Galactosylgalactosylxylosylprotein 3-beta-glucuronosyltransferase 1	Homo sapiens	2.4.1.135	Galactosylgalactosylxylosylprotein 3-beta-glucuronosyltransferase.	Protein modification	protein glycosylation	-	UniRef90_UPI00084DBA06	732	9e-104	284	25.452	85.9155	1	2	UPI00084DBA06 related cluster	unknown	-	-	-	-	-	-	cd00218]---[pfam03360]---[PLN02458	678-1343]---[741-1337]---[642-1328	1.00e-105]---[7.00e-95]---[9.00e-19	cd00218 GlcAT-I Beta1 3-glucuronyltransferase I (GlcAT-I) is involved in the initial steps of proteoglycan synthesis. Beta1 3-glucuronyltransferase I (GlcAT-I) domain GlcAT-I is a Key enzyme involved in the initial steps of proteoglycan synthesis. GlcAT-I catalyzes the transfer of a glucuronic acid moiety from the uridine diphosphate-glucuronic acid (UDP-GlcUA) to the common linkage region of tri…	-	-	-	296	+	2	0.0583128	0
comp108987_c0_seq1	P			regulation of transcription, DNA-templated	6091	Q9UNS1	2829	0	1208	46.4456	77.7318	1	1	Protein timeless homolog	Homo sapiens	-	-	-	-	-	UniRef90_Q3LGB9	2829	0	1286	46.4456	73.0949	1	1	XTimeless1	Xenopus	GO:0048754]---[GO:0051301]---[GO:0006974]---[GO:0007623]---[GO:0009582]---[GO:0006260]---[GO:0030324]---[GO:0007067]---[GO:0002009]---[GO:0000122]---[GO:0045892]---[GO:0042752]---[GO:0009628]---[GO:0006351	branching morphogenesis of a tube]---[cell division]---[response to DNA damage stimulus]---[circadian rhythm]---[detection of abiotic stimulus]---[DNA replication]---[lung development]---[mitosis]---[morphogenesis of an epithelium]---[negative regulation of transcription from RNA polymerase II promoter]---[negative regulation of transcription, DNA-dependent]---[regulation of circadian rhythm]---[…	-	-	GO:0015630]---[GO:0000790]---[GO:0005730]---[GO:0005654]---[GO:0005634	microtubule cytoskeleton]---[nuclear chromatin]---[nucleolus]---[nucleoplasm]---[nucleus	pfam04821]---[pfam05029	194-973]---[2300-3973	1.00e-87]---[6.00e-99	pfam04821 TIMELESS Timeless protein. The timeless gene in Drosophila melanogaster and its homologues in a number of other insects and mammals (including human) are involved in circadian rhythm control. This family includes a related proteins from a number of fungal species.]---[pfam05029 TIMELESS_C Timeless protein C terminal region. The timeless (tim) gene is essential for circadian function in …	-	-	-	1286	+	1	0.0315511	0
comp109122_c0_seq2:904-4347	P			actin filament reorganization	3444	Q6DN90	2844	0	963	82.5784	98.5462	1	0	IQ motif and SEC7 domain-containing protein 1	Homo sapiens	-	-	-	-	-	UniRef90_F1P1C3	3075	0	1272	89.2857	80.739	1	0	Uncharacterized protein	Archelosauria	GO:0030036]---[GO:0032012	actin cytoskeleton organization]---[regulation of ARF protein signal transduction	GO:0005086]---[GO:0008289	ARF guanyl-nucleotide exchange factor activity]---[lipid binding	GO:0005737]---[GO:0016020]---[GO:0005634	cytoplasm]---[membrane]---[nucleus	cd13318]---[pfam16453]---[pfam01369]---[cd00171]---[smart00222]---[PLN03076]---[COG5307	2242-2634]---[2236-2619]---[1567-2133]---[1567-2133]---[1567-2133]---[1561-2169]---[1336-2151	3.00e-76]---[8.00e-75]---[8.00e-83]---[7.00e-81]---[4.00e-72]---[3.00e-51]---[3.00e-42	cd13318 PH_IQSEC IQ motif and SEC7 domain-containing protein family Pleckstrin homology domain. The IQSEC (also called BRAG/Brefeldin A-resistant Arf-gunanine nucleotide exchange factor) family are a subset of Arf GEFs that have been shown to activate Arf6 which acts in the endocytic pathway to control the trafficking of a subset of cargo proteins including integrins and have key roles in the fun…	-	-	-	1147	+	0	0.00854865	0
comp109254_c0_seq1	P			regulation of sodium ion transport	3423	Q4KMZ8	621	5e-130	207	18.142	100	1	2	Sodium/potassium-transporting ATPase subunit beta-1-interacting protein 1	Homo sapiens	-	-	-	-	-	UniRef90_UPI000332F6E8	753	3e-128	304	21.9982	85.8553	1	2	PREDICTED sodium/potassium-transporting ATPase subunit beta-1-interacting protein 1	Jaculus jaculus	GO:0002028	regulation of sodium ion transport	-	-	GO:0016021]---[GO:0005886	integral to membrane]---[plasma membrane	pfam05640	435-1025	1e-100	pfam05640 NKAIN Na K-Atpase Interacting protein. NKAIN (Na K-Atpase INteracting) proteins are a family of evolutionary conserved transmembrane proteins that localize to neurons that are critical for neuronal function and that interact with the beta subunits beta1 in vertebrates and beta in Drosophila of Na K-ATPase. NKAINs have highly conserved trans-membrane domains but otherwise no other charac…	-	-	-	242	+	2	0.167038	0
comp109278_c0_seq1:157-2550	P			regulation of transcription, DNA-templated	2394	Q6MZP7	2382	0	749	99.4987	99.1989	1	0	Protein lin-54 homolog	Homo sapiens	-	-	-	-	-	UniRef90_A0A151P130	2352	0	828	98.2456	95.4106	1	0	Lin-54-like protein isoform B	Alligator mississippiensis	GO:0007049]---[GO:0051726]---[GO:0006355]---[GO:0006351	cell cycle]---[regulation of cell cycle]---[regulation of transcription, DNA-dependent]---[transcription, DNA-dependent	GO:0003677	DNA binding	GO:0005654	nucleoplasm	pfam03638]---[pfam03638	1717-1788]---[1939-2046	2.00e-08]---[8.00e-18	pfam03638 TCR Tesmin/TSO1-like CXC domain cysteine-rich domain. This family includes proteins that have two copies of a cysteine rich motif as follows C-X-C-X4-C-X3-YC-X-C-X6-C-X3-C-X-C-X2-C. The family includes Tesmin and TSO1. This family is called a CXC domain in.	-	-	-	797	+	0	0.00511827	0
comp109315_c1_seq1:301-756	P				456	Q15007	450	2e-89	396	98.6842	37.8788	1	0	Pre-mRNA-splicing regulator WTAP	Homo sapiens	-	-	-	-	-	UniRef90_UPI00051E3D6C	453	4e-92	220	99.3421	68.6364	1	0	PREDICTED pre-mRNA-splicing regulator WTAP isoform X3	Sauria	-	-	-	-	-	-	pfam17098	1-450	8e-74	pfam17098 Wtap Pre-mRNA-splicing regulator WTAP. The Wtap family includes female-lethal(2)D from Drosophila and pre-mRNA-splicing regulator WTAP from mammals. The former is required for female-specific splicing of Sex-lethal RNA and the latter is a regulatory subunit of the RNA N6-methyladenosine methyltransferase.	-	-	-	151	+	0	0.0615686	0
comp109535_c1_seq3	P				2036	Q5U593	507	5e-107	223	24.9018	75.7848	1	2	Serine/threonine/tyrosine-interacting protein B	Xenopus laevis	-	-	-	-	-	UniRef90_UPI00084D48D3	504	9e-105	199	24.7544	84.4221	1	2	UPI00084D48D3 related cluster	unknown	-	-	GO:0008138	protein tyrosine/serine/threonine phosphatase activity	-	-	cd00127]---[smart00195]---[pfam00782]---[COG2453	678-1100]---[681-1100]---[702-1097]---[795-1151	6.00e-48]---[4.00e-44]---[8.00e-39]---[1.00e-09	cd00127 DSPc Dual specificity phosphatases (DSP) Ser/Thr and Tyr protein phosphatases. Structurally similar to tyrosine-specific phosphatases but with a shallower active site cleft and a distinctive active site signature motif HCxxGxxR. Characterized as VHR- or Cdc25-like.]---[smart00195 DSPc Dual specificity phosphatase catalytic domain. ]---[pfam00782 DSPc Dual specificity phosphatase catalytic…	-	-	-	279	+	2	0.023037	0
comp109596_c0_seq1:488-2572	P			positive regulation of endothelial cell proliferation	2085	P25318	1551	3e-145	699	74.3885	73.6767	1	0	Collagen alpha-2(VIII) chain	Mus musculus	-	-	-	-	-	UniRef90_K7FUK3	1683	1e-169	661	80.7194	84.8714	1	0	Uncharacterized protein	Archelosauria	GO:0048593]---[GO:0050673	camera-type eye morphogenesis]---[epithelial cell proliferation	-	-	GO:0005581]---[GO:0005576]---[GO:0031012	collagen]---[extracellular region]---[extracellular matrix	pfam01391]---[smart00110]---[pfam00386]---[PTZ00449]---[PTZ00449]---[PTZ00449]---[PTZ00449]---[PHA03247]---[PHA03247]---[PHA03247]---[pfam06346]---[pfam06346]---[PRK07764	1273-1446]---[1675-2082]---[1699-2073]---[687-1298]---[528-1238]---[687-1208]---[972-1445]---[528-1652]---[351-1283]---[693-1478]---[756-1229]---[693-1184]---[693-1286	7.00e-06]---[4.00e-64]---[3.00e-53]---[9.00e-14]---[2.00e-09]---[8.00e-08]---[3.00e-06]---[1.00e-09]---[1.00e-09]---[6.00e-09]---[2.00e-08]---[9.00e-06]---[2.00e-06	pfam01391 Collagen Collagen triple helix repeat (20 copies). Members of this family belong to the collagen superfamily. Collagens are generally extracellular structural proteins involved in formation of connective tissue structure. The alignment contains 20 copies of the G-X-Y repeat that forms a triple helix. The first position of the repeat is glycine the second and third positions can be any r…	-	-	-	694	+	0	0.0177132	0
comp109730_c0_seq1:162-4499	P			DNA repair	4338	Q9BXW9	4182	0	1451	96.4039	96.2095	1	0	Fanconi anemia group D2 protein	Homo sapiens	-	-	-	-	-	UniRef90_F6TV09	4251	0	1457	97.9945	97.941	1	0	Uncharacterized protein	Xenopus	GO:0048854]---[GO:0034599]---[GO:0006281]---[GO:0007276]---[GO:0097150]---[GO:2000348]---[GO:0050727]---[GO:0045589]---[GO:0051090]---[GO:0010332]---[GO:0007129	brain morphogenesis]---[cellular response to oxidative stress]---[DNA repair]---[gamete generation]---[neuronal stem cell maintenance]---[regulation of CD40 signaling pathway]---[regulation of inflammatory response]---[regulation of regulatory T cell differentiation]---[regulation of sequence-specific DNA binding transcription factor activity]---[response to gamma radiation]---[synapsis	GO:0070182	DNA polymerase binding	GO:0000793]---[GO:0005737]---[GO:0005730]---[GO:0005654]---[GO:0005634	condensed chromosome]---[cytoplasm]---[nucleolus]---[nucleoplasm]---[nucleus	pfam14631]---[cd11721]---[cd11719	109-4194]---[271-4194]---[397-3834	0.00e+00]---[0.00e+00]---[0.00e+00	pfam14631 FancD2 Fanconi anaemia protein FancD2 nuclease. The Fanconi anaemia protein FancD2 is a nuclease necessary for the repair of DNA interstrand-crosslinks.]---[cd11721 FANCD2 Fanconi anemia D2 protein. The Fanconi anemia ID complex consists of two subunits Fanconi anemia I and Fanconi anemia D2 (FANCI-FANCD2) and plays a central role in the repair of DNA interstrand cross-links (ICLs). The…	-	-	-	1445	+	0	0.013516	0
comp110136_c0_seq1	P				545	-	-	-	-	-	-	-	-	-	-	-	-	-	-	-	UniRef90_UPI0007041277	402	4e-19	219	73.7615	61.6438	1	1	PREDICTED uncharacterized protein LOC106733090	Pelodiscus sinensis	-	-	-	-	-	-	-	-	-	-	-	-	-	113	+	1	0.536184	0
comp110153_c0_seq1	P			phosphorelay signal transduction system	2602	Q92783	1512	0	540	58.1091	95.9259	1	1	Signal transducing adapter molecule 1	Homo sapiens	-	-	-	-	-	UniRef90_H0YSR8	1536	0	526	59.0315	98.8593	1	1	Uncharacterized protein	Archelosauria	GO:0006914]---[GO:0016197]---[GO:0006886]---[GO:0042059]---[GO:0007165	autophagy]---[endosomal transport]---[intracellular protein transport]---[negative regulation of epidermal growth factor receptor signaling pathway]---[signal transduction	GO:0005070	SH3/SH2 adaptor activity	GO:0005829]---[GO:0031901]---[GO:0033565	cytosol]---[early endosome membrane]---[ESCRT-0 complex	cd03568]---[pfam00790]---[smart00288]---[cd03561]---[cd03569]---[cd00197]---[cd11964]---[cd11820]---[cd11963]---[cd03565]---[smart00326]---[cd11805]---[cd00174]---[cd11949]---[cd11950]---[pfam00018]---[cd11833]---[cd11961]---[cd11819]---[cd11840	176-577]---[173-568]---[176-568]---[176-562]---[176-580]---[182-502]---[767-931]---[767-928]---[767-934]---[173-580]---[761-925]---[770-925]---[770-919]---[773-928]---[773-922]---[776-913]---[779-922]---[773-922]---[779-925]---[770-925	2.00e-68]---[4.00e-52]---[4.00e-52]---[6.00e-38]---[8.00e-38]---[1.00e-35]---[5.00e-34]---[3.00e-32]---[1.00e-31]---[9.00e-29]---[3.00e-21]---[1.00e-19]---[5.00e-19]---[1.00e-18]---[2.00e-17]---[8.00e-16]---[2.00e-15]---[3.00e-15]---[1.00e-14]---[1.00e-14	cd03568 VHS_STAM VHS domain family STAM subfamily members include STAM (Signal Transducing Adaptor Molecule) EAST (EGFR-associated protein with SH3 and TAM domains) and Hbp (Hrs-binding protein). Collectively they are referred to as STAM. All STAMs have at their N-termini a VHS domain which is involved in cytokine-mediated intracellular signal transduction and has a superhelical structure similar…	-	-	-	526	+	1	0.0462116	0
comp110154_c0_seq2	P				6458	P20825	576	9e-22	1059	8.91917	18.3192	1	0	Retrovirus-related Pol polyprotein from transposon 297	Drosophila melanogaster	2.7.7.49	RNA-directed DNA polymerase.	-	-	-	UniRef90_UPI000265486C	660	9e-172	1259	10.2199	17.4742	1	0	PREDICTED uncharacterized protein K02A2.6-like partial	Strongylocentrotus purpuratus	-	-	-	-	-	-	cd09274]---[cd09274]---[pfam00665]---[cd01647]---[pfam00078	4541-4747]---[4410-4544]---[5250-5561]---[3703-4086]---[3697-4068	1.00e-19]---[4.00e-09]---[2.00e-08]---[7.00e-35]---[7.00e-12	cd09274 RNase_HI_RT_Ty3 Ty3/Gypsy family of RNase HI in long-term repeat retroelements. Ribonuclease H (RNase H) enzymes are divided into two major families Type 1 and Type 2 based on amino acid sequence similarities and biochemical properties. RNase H is an endonuclease that cleaves the RNA strand of an RNA/DNA hybrid in a sequence non-specific manner in the presence of divalent cations. RNase H…	-	-	-	265	+	1	0.126941	0
comp110190_c0_seq1:2723-4741	P			membrane fusion involved in viral entry into host cell	2019	O15228	1983	0	680	98.2169	96.6176	1	0	Dihydroxyacetone phosphate acyltransferase	Homo sapiens	2.3.1.42	Glycerone-phosphate O-acyltransferase.	Membrane lipid metabolism	glycerophospholipid metabolism	-	UniRef90_K7G5M5	1959	0	652	97.0282	100	1	0	Uncharacterized protein	Cryptodira	GO:0021587]---[GO:0008611]---[GO:0006650]---[GO:0061024]---[GO:0030913]---[GO:0006654]---[GO:0042493]---[GO:0070542]---[GO:0007584]---[GO:0042594]---[GO:0007416	cerebellum morphogenesis]---[ether lipid biosynthetic process]---[glycerophospholipid metabolic process]---[membrane organization]---[paranodal junction assembly]---[phosphatidic acid biosynthetic process]---[response to drug]---[response to fatty acid]---[response to nutrient]---[response to starvation]---[synapse assembly	GO:0016287]---[GO:0016290]---[GO:0005102	glycerone-phosphate O-acyltransferase activity]---[palmitoyl-CoA hydrolase activity]---[receptor binding	GO:0016020]---[GO:0005739]---[GO:0005782]---[GO:0005778]---[GO:0005777	membrane]---[mitochondrion]---[peroxisomal matrix]---[peroxisomal membrane]---[peroxisome	cd07993]---[pfam01553]---[smart00563]---[COG0204]---[TIGR00530]---[PTZ00374]---[COG2937]---[TIGR03703]---[PRK04974]---[PRK03355]---[cd06551]---[PRK11915]---[cd07989	370-981]---[382-819]---[436-822]---[295-729]---[370-819]---[193-1551]---[172-1767]---[187-1551]---[187-1461]---[172-1569]---[370-1014]---[223-1557]---[433-1002	2.00e-105]---[3.00e-28]---[2.00e-21]---[3.00e-08]---[7.00e-07]---[2.00e-84]---[2.00e-75]---[3.00e-66]---[3.00e-62]---[1.00e-52]---[1.00e-21]---[2.00e-21]---[2.00e-08	cd07993 LPLAT_DHAPAT-like Lysophospholipid Acyltransferases (LPLATs) of Glycerophospholipid Biosynthesis GPAT-like. Lysophospholipid acyltransferase (LPLAT) superfamily member acyltransferases of de novo and remodeling pathways of glycerophospholipid biosynthesis which catalyze the incorporation of an acyl group from either acylCoAs or acyl-acyl carrier proteins (acylACPs) into acceptors such as …	-	-	-	672	+	0	0.00193933	0
comp110300_c0_seq1:338-4366	P			cAMP biosynthetic process	4029	Q9DGG6	4011	0	1334	99.5532	99.6252	1	0	Adenylate cyclase type 9	Gallus gallus	4.6.1.1	Adenylate cyclase.	-	-	-	UniRef90_U3J6R6	4011	0	1345	99.5532	99.6283	1	0	Uncharacterized protein	Archelosauria	GO:0071880]---[GO:0007189]---[GO:0007193]---[GO:0006171]---[GO:0019933	adenylate cyclase-activating adrenergic receptor signaling pathway]---[adenylate cyclase-activating G-protein coupled receptor signaling pathway]---[adenylate cyclase-inhibiting G-protein coupled receptor signaling pathway]---[cAMP biosynthetic process]---[cAMP-mediated signaling	GO:0004016]---[GO:0005524]---[GO:0046872	adenylate cyclase activity]---[ATP binding]---[metal ion binding	GO:0016021]---[GO:0005887]---[GO:0005622]---[GO:0005886	integral to membrane]---[integral to plasma membrane]---[intracellular]---[plasma membrane	pfam00211]---[cd07302]---[cd07556]---[COG2114]---[pfam00211]---[smart00044]---[cd07302]---[cd07556]---[COG2114]---[smart00044	1132-1698]---[1156-1692]---[1156-1569]---[1135-1605]---[3127-3702]---[3049-3651]---[3145-3702]---[3145-3600]---[3052-3690]---[955-1608	3.00e-72]---[1.00e-52]---[2.00e-36]---[5.00e-22]---[1.00e-57]---[7.00e-43]---[2.00e-45]---[6.00e-27]---[3.00e-13]---[2.00e-53	pfam00211 Guanylate_cyc Adenylate and Guanylate cyclase catalytic domain. ]---[cd07302 CHD cyclase homology domain. Catalytic domains of the mononucleotidyl cyclases (MNC's) also called cyclase homology domains (CHDs) are part of the class III nucleotidyl cyclases. This class includes eukaryotic and prokaryotic adenylate cyclases (AC's) and guanylate cyclases (GC's). They seem to share a common c…	-	-	-	1342	+	0	0.00643773	0
comp110491_c1_seq1	P			Wnt signaling pathway	1232	P67965	615	5e-82	216	49.9188	94.9074	1	0	Vascular endothelial growth factor A	Coturnix coturnix japonica	-	-	-	-	-	UniRef90_P67964	615	4e-80	216	49.9188	94.9074	1	0	Vascular endothelial growth factor A	Neognathae	GO:0001525]---[GO:0001955]---[GO:0030154]---[GO:0007267]---[GO:0045766]---[GO:0051781]---[GO:0010595]---[GO:0001938]---[GO:0051894]---[GO:0050731]---[GO:0031334]---[GO:0001934]---[GO:0043117]---[GO:0035148]---[GO:0048010]---[GO:0001570	angiogenesis]---[blood vessel maturation]---[cell differentiation]---[cell-cell signaling]---[positive regulation of angiogenesis]---[positive regulation of cell division]---[positive regulation of endothelial cell migration]---[positive regulation of endothelial cell proliferation]---[positive regulation of focal adhesion assembly]---[positive regulation of peptidyl-tyrosine phosphorylation]---[…	GO:0008083]---[GO:0008201]---[GO:0005172	growth factor activity]---[heparin binding]---[vascular endothelial growth factor receptor binding	GO:0009986]---[GO:0005576]---[GO:0016020	cell surface]---[extracellular region]---[membrane	pfam00341]---[smart00141]---[cd00135]---[PHA02661]---[pfam14554	493-729]---[487-735]---[487-738]---[349-741]---[838-987	1.00e-30]---[2.00e-30]---[1.00e-27]---[5.00e-26]---[4.00e-20	pfam00341 PDGF PDGF/VEGF domain. ]---[smart00141 PDGF Platelet-derived and vascular endothelial growth factors (PDGF VEGF) family. Platelet-derived growth factor is a potent activator for cells of mesenchymal origin. PDGF-A and PDGF-B form AA and BB homodimers and an AB heterodimer. Members of the VEGF family are homologues of PDGF.]---[cd00135 PDGF Platelet-derived and vascular endothelial growt…	-	-	-	297	+	0	0.0372762	0
comp110499_c0_seq1:108-1241	P				1134	Q05B89	1077	1e-172	377	94.9735	95.2255	1	0	NIF3-like protein 1	Bos taurus	-	-	-	-	-	UniRef90_M7B7X3	1080	7e-178	362	95.2381	99.7238	1	0	NIF3-like protein 1 (Fragment)	Durocryptodira	-	-	-	-	-	-	pfam01784]---[COG0327]---[TIGR00486	97-1083]---[82-1122]---[82-1119	1.00e-77]---[1.00e-50]---[3.00e-41	pfam01784 NIF3 NIF3 (NGG1p interacting factor 3). This family contains several NIF3 (NGG1p interacting factor 3) protein homologues. NIF3 interacts with the yeast transcriptional coactivator NGG1p which is part of the ADA complex the exact function of this interaction is unknown.]---[COG0327 COG0327 Uncharacterized conserved protein Function unknown .]---[TIGR00486 Putative_GTP_cyclohydrolase_1_t…	-	-	-	377	+	0	0.0785971	0
comp110582_c1_seq1	P			regulation of transcription, DNA-templated	883	Q90X25	795	2e-146	290	90.034	94.4828	1	1	Homeobox protein Hox-A13	Gallus gallus	-	-	-	-	-	UniRef90_U5JHB9	840	0	297	95.1302	94.6128	1	1	HoxA13	Salamandroidea	GO:0006355	regulation of transcription, DNA-dependent	GO:0003677]---[GO:0043565	DNA binding]---[sequence-specific DNA binding	GO:0005634	nucleus	pfam12284]---[smart00389]---[cd00086]---[pfam00046]---[COG5576	122-445]---[731-883]---[734-883]---[740-883]---[680-883	7.00e-38]---[4.00e-18]---[1.00e-17]---[3.00e-17]---[2.00e-08	pfam12284 HoxA13_N Hox protein A13 N terminal. This family of proteins is found in eukaryotes. Proteins in this family are typically between 149 and 306 amino acids in length. The family is found in association with pfam00046. This family is the N terminal of the Hox gene protein involved in formation of the digital arch of the hands and feet as well as in correct genital formation. Mutation of t…	-	-	-	294	+	0	0.0313539	0
comp110751_c0_seq2:1612-3585			P	ATP synthesis coupled proton transport	1974	P30613	1632	0	574	82.6748	94.5993	1	0	Pyruvate kinase PKLR	Homo sapiens	2.7.1.40	Pyruvate kinase.	Carbohydrate degradation	glycolysis	pyruvate from D-glyceraldehyde 3-phosphate: step 5/5	UniRef90_UPI0008543D12	1608	0	545	81.459	98.3486	1	0	UPI0008543D12 related cluster	unknown	GO:0006754]---[GO:0032869]---[GO:0042866]---[GO:0033198]---[GO:0051591]---[GO:0009749]---[GO:0009408]---[GO:0001666]---[GO:0010226]---[GO:0007584	ATP biosynthetic process]---[cellular response to insulin stimulus]---[pyruvate biosynthetic process]---[response to ATP]---[response to cAMP]---[response to glucose stimulus]---[response to heat]---[response to hypoxia]---[response to lithium ion]---[response to nutrient	GO:0005524]---[GO:0016301]---[GO:0000287]---[GO:0030955]---[GO:0004743	ATP binding]---[kinase activity]---[magnesium ion binding]---[potassium ion binding]---[pyruvate kinase activity	GO:0005829]---[GO:0070062	cytosol]---[extracellular vesicular exosome	pfam02887]---[cd00288]---[TIGR01064]---[COG0469]---[pfam00224]---[PRK05826]---[PRK09206]---[PLN02461]---[PRK06354]---[PTZ00300]---[PTZ00066]---[PRK06247]---[PLN02765]---[PLN02623]---[PRK06739]---[PLN02762]---[PRK08187]---[PRK14725	1606-1962]---[502-1968]---[505-1959]---[505-1968]---[502-1563]---[505-1920]---[505-1959]---[442-1908]---[487-1959]---[583-1968]---[424-1971]---[496-1959]---[511-1911]---[208-1968]---[520-1503]---[502-1971]---[490-1503]---[265-1503	9.00e-37]---[0.00e+00]---[0.00e+00]---[0.00e+00]---[0.00e+00]---[0.00e+00]---[0.00e+00]---[1.00e-175]---[2.00e-173]---[2.00e-164]---[2.00e-160]---[8.00e-139]---[1.00e-109]---[1.00e-102]---[3.00e-95]---[3.00e-93]---[5.00e-50]---[2.00e-38	pfam02887 PK_C Pyruvate kinase alpha/beta domain. As well as being found in pyruvate kinase this family is found as an isolated domain in some bacterial proteins.]---[cd00288 Pyruvate_Kinase Pyruvate kinase (PK) Large allosteric enzyme that regulates glycolysis through binding of the substrate phosphoenolpyruvate and one or more allosteric effectors. Like other allosteric enzymes PK has a high su…	-	-	-	657	+	0	0.0269401	0
comp110879_c0_seq1:7075-8640	P			protein dephosphorylation	1566	Q06190	1428	0	1150	91.1877	41.1304	1	0	Serine/threonine-protein phosphatase 2A regulatory subunit B'' subunit alpha	Homo sapiens	-	-	-	-	-	UniRef90_UPI00042BF69F	1563	0	518	99.8084	100	1	0	PREDICTED serine/threonine-protein phosphatase 2A regulatory subunit B'''''''' subunit alpha	Archelosauria	GO:0001754]---[GO:0090090]---[GO:0090263]---[GO:0045732]---[GO:0006470]---[GO:0090249]---[GO:0007525]---[GO:0061053]---[GO:0090244	eye photoreceptor cell differentiation]---[negative regulation of canonical Wnt receptor signaling pathway]---[positive regulation of canonical Wnt receptor signaling pathway]---[positive regulation of protein catabolic process]---[protein dephosphorylation]---[regulation of cell motility involved in somitogenic axis elongation]---[somatic muscle development]---[somite development]---[Wnt recepto…	GO:0005509]---[GO:0030674]---[GO:0008601	calcium ion binding]---[protein binding, bridging]---[protein phosphatase type 2A regulator activity	GO:0000159	protein phosphatase type 2A complex	-	-	-	-	-	-	-	521	+	0	0.0268433	0
comp111279_c0_seq1:392-2635	P			regulation of transcription, DNA-templated	2244	Q99PK0	2241	0	855	99.8663	87.7193	1	0	Pre-mRNA-splicing factor SYF1	Rattus norvegicus	-	-	-	-	-	UniRef90_H3A2A4	2241	0	848	99.8663	88.2075	1	0	Uncharacterized protein	Latimeria chalumnae	GO:0001824]---[GO:0021987]---[GO:0000349]---[GO:0006351]---[GO:0006283	blastocyst development]---[cerebral cortex development]---[generation of catalytic spliceosome for first transesterification step]---[transcription, DNA-dependent]---[transcription-coupled nucleotide-excision repair	-	-	GO:0071012]---[GO:0071013]---[GO:0016020]---[GO:0071014]---[GO:0071010]---[GO:0000974	catalytic step 1 spliceosome]---[catalytic step 2 spliceosome]---[membrane]---[post-mRNA release spliceosomal complex]---[prespliceosome]---[Prp19 complex	-	-	-	-	-	-	-	747	+	0	0.0152815	0
comp111343_c0_seq1	P			mRNA processing	3935	Q52KN9	1605	0	803	40.7878	66.8742	1	0	Pre-mRNA-splicing factor CWC22 homolog	Xenopus laevis	-	-	-	-	-	UniRef90_UPI0008147677	1608	0	1384	40.864	38.9451	1	0	UPI0008147677 related cluster	unknown	GO:0006397]---[GO:0008380	mRNA processing]---[RNA splicing	GO:0003723	RNA binding	GO:0016607]---[GO:0005681	nuclear speck]---[spliceosomal complex	smart00543]---[pfam02847]---[smart00544	898-1443]---[1765-2085]---[1765-2085	6.00e-21]---[1.00e-18]---[1.00e-16	smart00543 MIF4G Middle domain of eukaryotic initiation factor 4G (eIF4G). Also occurs in NMD2p and CBP80. The domain is rich in alpha-helices and may contain multiple alpha-helical repeats. In eIF4G this domain binds eIF4A eIF3 RNA and DNA. Ponting (TiBS) Novel eIF4G domain homologues (in press).]---[pfam02847 MA3 MA3 domain. Domain in DAP-5 eIF4G MA-3 and other proteins. Highly alpha-helical. M…	-	-	-	855	+	0	0.00839433	0
comp111351_c0_seq4:1332-1832	P				501	Q8TDY4	474	4e-66	903	94.6108	17.4972	1	0	Arf-GAP with SH3 domain ANK repeat and PH domain-containing protein 3	Homo sapiens	-	-	-	-	-	UniRef90_UPI0007044BC5	474	7e-74	1045	94.6108	15.0239	1	0	PREDICTED LOW QUALITY PROTEIN arf-GAP with SH3 domain ANK repeat and PH domain-containing protein 3	Pelodiscus sinensis	-	-	-	-	-	-	cd07640]---[cd07604]---[cd07642]---[cd07641]---[cd07307	103-474]---[103-474]---[103-474]---[103-471]---[130-465	9.00e-69]---[6.00e-56]---[4.00e-49]---[3.00e-30]---[1.00e-10	cd07640 BAR_ASAP3 The Bin/Amphiphysin/Rvs (BAR) domain of ArfGAP with SH3 domain ANK repeat and PH domain containing protein 3. BAR domains are dimerization lipid binding and curvature sensing modules found in many different proteins with diverse functions. ASAP3 (ArfGAP with SH3 domain ANK repeat and PH domain containing protein 3) is also known as ACAP4 (ArfGAP with Coiled-coil ANK repeat and P…	-	-	-	166	+	0	0.0355926	0
comp111359_c1_seq2:261-2375	P				2115	Q96LX7	723	8e-48	622	34.1844	34.8875	1	0	Coiled-coil domain-containing protein 17	Homo sapiens	-	-	-	-	-	UniRef90_UPI00064D04FF	2109	0	1475	99.7163	47.1186	1	0	PREDICTED coiled-coil domain-containing protein 17	Xenopus tropicalis	-	-	-	-	-	-	-	-	-	-	-	-	-	704	+	0	0.0269574	0
comp111455_c1_seq1:756-2600	P				1845	P14732	1107	0	600	60	61.5	1	0	Lamin-B2	Gallus gallus	-	-	-	-	-	UniRef90_F6VYL3	1107	0	590	60	64.0678	1	0	Uncharacterized protein	Xenopus tropicalis	-	-	GO:0005198	structural molecule activity	GO:0005638]---[GO:0005637	lamin filament]---[nuclear inner membrane	COG1196]---[pfam00932]---[pfam00038]---[TIGR02168]---[TIGR02168]---[TIGR02168]---[TIGR02168]---[COG1196]---[COG1196]---[COG1196]---[COG1196]---[TIGR02169]---[TIGR02169]---[TIGR02169]---[TIGR02169	79-966]---[1390-1719]---[79-1149]---[241-1155]---[85-1002]---[448-1152]---[64-1065]---[232-1146]---[73-1137]---[55-1065]---[208-1155]---[235-1080]---[238-1116]---[133-1071]---[76-1158	8.00e-11]---[6.00e-28]---[1.00e-98]---[5.00e-13]---[2.00e-09]---[2.00e-09]---[7.00e-09]---[3.00e-11]---[3.00e-09]---[5.00e-07]---[1.00e-06]---[9.00e-09]---[3.00e-07]---[1.00e-06]---[2.00e-06	COG1196 Smc Chromosome segregation ATPases Cell division and chromosome partitioning .]---[pfam00932 LTD Lamin Tail Domain. The lamin-tail domain (LTD) which has an immunoglobulin (Ig) fold is found in Nuclear Lamins Chlo1887 from Chloroflexus and several bacterial proteins where it occurs with membrane associated hydrolases of the metallo-beta-lactamase synaptojanin and calcineurin-like phosphoe…	-	-	-	614	+	0	0.0549233	0
comp111471_c0_seq1:563-5986	P				5424	Q32S24	2622	8e-174	1736	48.3407	48.2719	1	0	Collagen alpha-2(XI) chain	Bos taurus	-	-	-	-	-	UniRef90_UPI0003C18C91	3042	0	1814	56.0841	55.8434	1	0	PREDICTED collagen alpha-2(XI) chain isoform X1	Latimeria chalumnae	-	-	-	-	-	-	smart00210]---[smart00282]---[cd00110]---[pfam01391]---[PTZ00449]---[pfam01391]---[pfam01410]---[smart00038]---[PHA03247]---[PHA03247]---[PHA03247	97-657]---[277-657]---[202-657]---[1309-1458]---[2130-2618]---[2095-2274]---[4735-5415]---[4729-5418]---[1713-2753]---[2136-3317]---[1293-2222	2.00e-52]---[2.00e-08]---[1.00e-06]---[5.00e-06]---[1.00e-08]---[1.00e-06]---[1.00e-112]---[5.00e-107]---[6.00e-09]---[2.00e-07]---[6.00e-06	smart00210 TSPN Thrombospondin N-terminal -like domains. Heparin-binding and cell adhesion domain of thrombospondin.]---[smart00282 LamG Laminin G domain. ]---[cd00110 LamG Laminin G domain Laminin G-like domains are usually Ca mediated receptors that can have binding sites for steroids beta1 integrins heparin sulfatides fibulin-1 and alpha-dystroglycans. Proteins that contain LamG domains serve …	-	-	-	1807	+	0	0.0548015	0
comp111614_c0_seq1:395-3649	P			cell cycle	3255	O00267	2937	0	1087	90.2304	90.1564	1	0	Transcription elongation factor SPT5	Homo sapiens	-	-	-	-	-	UniRef90_O00267	2937	0	1087	90.2304	90.1564	1	0	Transcription elongation factor SPT5	Euteleostomi	GO:0006370]---[GO:0007049]---[GO:0006338]---[GO:0006354]---[GO:0032785]---[GO:1900364]---[GO:0000122]---[GO:0032786]---[GO:0016239]---[GO:0045944]---[GO:0050434]---[GO:0010033]---[GO:0006368]---[GO:0006366	mRNA capping]---[cell cycle]---[chromatin remodeling]---[transcription elongation, DNA-dependent]---[negative regulation of transcription elongation, DNA-dependent]---[negative regulation of mRNA polyadenylation]---[negative regulation of transcription from RNA polymerase II promoter]---[positive regulation of transcription elongation, DNA-dependent]---[positive regulation of macroautophagy]---[p…	GO:0003682]---[GO:0019899]---[GO:0046982	chromatin binding]---[enzyme binding]---[protein heterodimerization activity	GO:0032044]---[GO:0005654]---[GO:0005634	DSIF complex]---[nucleoplasm]---[nucleus	cd09888]---[pfam03439]---[smart00738]---[cd08000]---[cd09887]---[cd06083]---[cd06082]---[cd00380]---[cd00380]---[cd06085]---[smart01104]---[smart01104]---[pfam12815]---[PHA03247]---[cd00380]---[PRK10263]---[COG5164]---[cd06084]---[cd06081]---[PRK08559]---[PHA03247]---[PHA03247]---[PHA03247]---[TIGR00405]---[cd00380	643-906]---[646-903]---[643-909]---[643-903]---[646-849]---[1522-1674]---[1369-1521]---[1378-1518]---[1534-1668]---[2206-2355]---[2377-2772]---[2416-2829]---[2398-2568]---[2335-2988]---[2221-2352]---[2407-2985]---[1111-3009]---[1900-2028]---[937-1050]---[634-1059]---[2425-3018]---[2542-3042]---[2566-3021]---[649-1035]---[1900-2013	2.00e-40]---[2.00e-29]---[1.00e-09]---[2.00e-07]---[9.00e-07]---[5.00e-26]---[2.00e-23]---[2.00e-07]---[9.00e-07]---[7.00e-25]---[2.00e-12]---[2.00e-10]---[2.00e-10]---[3.00e-09]---[2.00e-06]---[2.00e-06]---[2.00e-67]---[2.00e-18]---[2.00e-16]---[5.00e-11]---[3.00e-07]---[3.00e-06]---[4.00e-06]---[2.00e-07]---[8.00e-06	cd09888 NGN_Euk Eukaryotic N-Utilization Substance G (NusG) N-terminal (NGN) domain including plant KTF1 (KOW domain-containing Transcription Factor 1). The N-Utilization Substance G (NusG) protein and its eukaryotic homolog Spt5 are involved in transcription elongation and termination. NusG contains an NGN domain at its N-terminus and Kyrpides Ouzounis and Woese (KOW) repeats at its C-terminus. …	-	-	-	1084	+	0	0.0238593	0
comp111839_c0_seq2:1028-6481	P				5454	Q3UHH1	5451	0	1832	99.945	100	1	0	Zinc finger SWIM domain-containing protein 8	Mus musculus	-	-	-	-	-	UniRef90_UPI00046268FD	5451	0	1819	99.945	100	1	0	PREDICTED zinc finger SWIM domain-containing protein 8 isoform X1	Sauria	-	-	GO:0008270	zinc ion binding	-	-	-	-	-	-	-	-	-	1817	+	0	0.0496221	0
comp111849_c0_seq1	P			positive regulation of transcription by RNA polymerase II	3406	Q9NQG5	1080	0	326	31.7087	100	1	2	Regulation of nuclear pre-mRNA domain-containing protein 1B	Homo sapiens	-	-	-	-	-	UniRef90_UPI000462BCF8	1080	0	352	31.7087	100	1	2	PREDICTED regulation of nuclear pre-mRNA domain-containing protein 1B isoform X1	Anolis carolinensis	GO:0070940]---[GO:0008284]---[GO:0045944]---[GO:0010564]---[GO:0042795	dephosphorylation of RNA polymerase II C-terminal domain]---[positive regulation of cell proliferation]---[positive regulation of transcription from RNA polymerase II promoter]---[regulation of cell cycle process]---[snRNA transcription from RNA polymerase II promoter	GO:0000993	RNA polymerase II core binding	GO:0005813]---[GO:0005737]---[GO:0016591]---[GO:0005654]---[GO:0005634	centrosome]---[cytoplasm]---[DNA-directed RNA polymerase II, holoenzyme]---[nucleoplasm]---[nucleus	smart00582]---[cd03562]---[pfam04818]---[pfam16566	189-545]---[174-524]---[336-512]---[801-1238	1.00e-38]---[4.00e-37]---[1.00e-18]---[5.00e-63	smart00582 RPR domain present in proteins which are involved in regulation of nuclear pre-mRNA. ]---[cd03562 CID CID (CTD-Interacting Domain) domain family CID is present in several RNA-processing factors such as Pcf11 and Nrd1. Pcf11 is a conserved and essential subunit of the yeast cleavage factor IA which is required for polyadenylation-dependent 3'-RNA processing and transcription termination…	-	-	-	367	+	2	0.00945229	0
comp111872_c0_seq1:241-1008	P			apoptotic process	768	Q5R957	765	2e-167	253	99.6094	100	1	0	Chloride intracellular channel protein 4	Pongo abelii	-	-	-	-	-	UniRef90_Q9Y696	765	3e-165	253	99.6094	100	1	0	Chloride intracellular channel protein 4	Bilateria	GO:0006915	apoptotic process	GO:0005254]---[GO:0005244	chloride channel activity]---[voltage-gated ion channel activity	GO:0034707]---[GO:0030659]---[GO:0005634]---[GO:0005886	chloride channel complex]---[cytoplasmic vesicle membrane]---[nucleus]---[plasma membrane	TIGR00862]---[cd10296]---[cd10297]---[cd10301]---[cd10300]---[cd10298]---[cd03198]---[cd10299]---[cd03061]---[PLN02817]---[PLN02378]---[cd03201]---[cd00570]---[pfam13417	61-762]---[337-759]---[337-759]---[337-756]---[337-753]---[337-753]---[337-741]---[337-738]---[46-318]---[61-705]---[61-741]---[340-726]---[106-294]---[109-297	3.00e-162]---[6.00e-106]---[9.00e-91]---[5.00e-85]---[1.00e-79]---[3.00e-70]---[3.00e-64]---[7.00e-62]---[1.00e-59]---[4.00e-26]---[1.00e-19]---[8.00e-15]---[1.00e-07]---[2.00e-06	TIGR00862 Chloride_intracellular_channel_protein_1 intracellular chloride channel protein. The Organellar Chloride Channel (O-ClC) Family (TC 1.A.12) Proteins of the O-ClC family are voltage-sensitive chloride channels found in intracellular membranes but not the plasma membranes of animal cells. They are found in human nuclear membranes and the bovine protein targets to the microsomes but not th…	-	-	-	255	+	0	0.0167334	0
comp111941_c0_seq3:203-4507	P				4305	Q5T9S5	4266	0	1454	99.0941	98.5557	1	0	Coiled-coil domain-containing protein 18	Homo sapiens	-	-	-	-	-	UniRef90_UPI00042C27A7	4266	0	1475	99.0941	97.9661	1	0	PREDICTED coiled-coil domain-containing protein 18	Durocryptodira	-	-	-	-	-	-	TIGR02168]---[TIGR02168]---[TIGR02168]---[TIGR02168]---[TIGR02168]---[TIGR02168]---[TIGR02168]---[TIGR02168]---[TIGR02168]---[TIGR02168]---[COG1196]---[COG1196]---[COG1196]---[COG1196]---[COG1196]---[COG1196]---[COG1196]---[COG1196]---[COG1196]---[COG1196]---[COG1196]---[COG1196]---[COG1196]---[COG1196]---[TIGR02169]---[TIGR02169]---[TIGR02169]---[TIGR02169]---[TIGR02169]---[TIGR02169]---[TIGR021…	1495-3798]---[1480-3900]---[520-3333]---[286-2517]---[421-2871]---[1456-3462]---[2002-3876]---[310-1185]---[268-2295]---[268-906]---[1456-3588]---[580-3357]---[1456-3627]---[1993-3900]---[1768-3900]---[319-2433]---[316-2853]---[319-2583]---[2479-3576]---[2167-3879]---[2761-3831]---[2836-3903]---[286-1218]---[310-2277]---[2119-3321]---[2758-3585]---[1495-3900]---[2368-3288]---[514-2958]---[319-249…	4.00e-22]---[5.00e-17]---[2.00e-15]---[2.00e-15]---[2.00e-15]---[2.00e-12]---[4.00e-12]---[3.00e-10]---[3.00e-08]---[8.00e-07]---[5.00e-22]---[3.00e-17]---[1.00e-16]---[1.00e-16]---[1.00e-16]---[9.00e-16]---[8.00e-14]---[1.00e-13]---[9.00e-13]---[6.00e-12]---[6.00e-12]---[1.00e-11]---[1.00e-09]---[3.00e-06]---[7.00e-12]---[2.00e-11]---[9.00e-11]---[6.00e-10]---[3.00e-09]---[8.00e-09]---[9.00e-09]…	TIGR02168 Chromosome_partition_protein_Smc chromosome segregation protein SMC common bacterial type. SMC (structural maintenance of chromosomes) proteins bind DNA and act in organizing and segregating chromosomes for partition. SMC proteins are found in bacteria archaea and eukaryotes. This family represents the SMC protein of most bacteria. The smc gene is often associated with scpB (TIGR00281) …	-	-	-	1434	+	0	0.0349614	0
comp112006_c0_seq2	P			positive regulation of transcription, DNA-templated	2034	P84096	573	1e-116	191	28.1711	100	1	2	Rho-related GTP-binding protein RhoG	Mus musculus	-	-	-	-	-	UniRef90_K7EWC4	573	7e-121	191	28.1711	100	1	2	Uncharacterized protein	Sauria	GO:0007264]---[GO:0030036]---[GO:0060326]---[GO:0090004]---[GO:0045893]---[GO:0016601]---[GO:1900027]---[GO:0007266	small GTPase mediated signal transduction]---[actin cytoskeleton organization]---[cell chemotaxis]---[positive regulation of establishment of protein localization in plasma membrane]---[positive regulation of transcription, DNA-dependent]---[Rac protein signal transduction]---[regulation of ruffle assembly]---[Rho protein signal transduction	GO:0005525]---[GO:0003924	GTP binding]---[GTPase activity	GO:0005622]---[GO:0070062]---[GO:0005925	intracellular]---[extracellular vesicular exosome]---[focal adhesion	cd01875]---[smart00174]---[cd00157]---[cd01871]---[cd01874]---[cd04132]---[cd01870]---[cd04130]---[pfam00071]---[cd04133]---[cd04135]---[cd04129]---[cd04131]---[cd04134]---[cd04172]---[cd04173]---[cd04174]---[cd00154]---[COG1100]---[cd00876	144-716]---[159-680]---[153-668]---[150-671]---[150-674]---[150-716]---[156-674]---[153-668]---[156-677]---[153-674]---[153-674]---[156-674]---[153-674]---[156-695]---[147-677]---[156-722]---[156-716]---[153-665]---[144-677]---[156-665	2.00e-140]---[1.00e-114]---[1.00e-108]---[5.00e-101]---[3.00e-87]---[1.00e-84]---[2.00e-77]---[3.00e-76]---[5.00e-76]---[1.00e-72]---[6.00e-68]---[5.00e-65]---[2.00e-60]---[8.00e-57]---[9.00e-55]---[2.00e-52]---[4.00e-48]---[3.00e-45]---[4.00e-42]---[8.00e-41	cd01875 RhoG Ras homolog family member G (RhoG) of small guanosine triphosphatases (GTPases). RhoG is a GTPase with high sequence similarity to members of the Rac subfamily including the regions involved in effector recognition and binding. However RhoG does not bind to known Rac1 and Cdc42 effectors including proteins containing a Cdc42/Rac interacting binding (CRIB) motif. Instead RhoG interact…	-	-	-	200	+	2	0.0401019	0
comp112078_c0_seq2	P			glucosylceramide catabolic process	8551	Q9HCG7	2463	0	927	28.8036	88.1338	1	2	Non-lysosomal glucosylceramidase	Homo sapiens	3.2.1.45	Glucosylceramidase.	-	-	-	UniRef90_UPI00084D0557	2532	0	851	29.6106	99.1774	1	2	UPI00084D0557 related cluster	unknown	GO:0008206]---[GO:0021954]---[GO:0006680]---[GO:0016139]---[GO:0006687	bile acid metabolic process]---[central nervous system neuron development]---[glucosylceramide catabolic process]---[glycoside catabolic process]---[glycosphingolipid metabolic process	GO:0008422]---[GO:0004348	beta-glucosidase activity]---[glucosylceramidase activity	GO:0005789]---[GO:0000139]---[GO:0016021]---[GO:0005886]---[GO:0005790	endoplasmic reticulum membrane]---[Golgi membrane]---[integral to membrane]---[plasma membrane]---[smooth endoplasmic reticulum	pfam04685]---[COG4354]---[pfam12215	3543-4646]---[2619-4652]---[2451-3335	4.00e-165]---[9.00e-118]---[1.00e-114	pfam04685 DUF608 Protein of unknown function DUF608. This family represents a conserved region with a pankaryotic distribution in a number of uncharacterized proteins. This family represents a conserved region with a pankaryotic distribution in a number of uncharacterized proteins.]---[COG4354 COG4354 Predicted bile acid beta-glucosidase Carbohydrate transport and metabolism .]---[pfam12215 GBA2_…	-	-	-	848	+	2	0.0625044	0
comp1122492_c0_seq1	P			regulation of transcription, DNA-templated	771	Q99JR8	336	5e-32	531	43.5798	22.5989	1	0	SWI/SNF-related matrix-associated actin-dependent regulator of chromatin subfamily D member 2	Mus musculus	-	-	-	-	-	UniRef90_UPI0007756950	369	6e-30	509	47.8599	24.558	1	0	UPI0007756950 related cluster	unknown	GO:0043044]---[GO:0016569]---[GO:0006338]---[GO:0006337]---[GO:0006355]---[GO:0006351	ATP-dependent chromatin remodeling]---[covalent chromatin modification]---[chromatin remodeling]---[nucleosome disassembly]---[regulation of transcription, DNA-dependent]---[transcription, DNA-dependent	GO:0000978]---[GO:0000980	RNA polymerase II core promoter proximal region sequence-specific DNA binding]---[RNA polymerase II distal enhancer sequence-specific DNA binding	GO:0000790]---[GO:0005654]---[GO:0043234]---[GO:0016514	nuclear chromatin]---[nucleoplasm]---[protein complex]---[SWI/SNF complex	-	-	-	-	-	-	-	162	+	0	0.852428	0
comp112258_c0_seq1	P				1367	-	-	-	-	-	-	-	-	-	-	-	-	-	-	-	UniRef90_A0A091LHA3	1107	1e-30	672	80.9802	53.2738	1	2	Tensin-4	Neognathae	-	-	-	-	-	-	-	-	-	-	-	-	-	384	+	2	0.0512569	0
comp112355_c0_seq4:106-2421	P				2316	Q8CIZ5	786	1e-26	1418	33.9378	19.0409	1	0	Deleted in malignant brain tumors 1 protein	Rattus norvegicus	-	-	-	-	-	UniRef90_A0A1B8XZK0	2034	0	706	87.8238	96.6006	1	0	Uncharacterized protein (Fragment)	Xenopus tropicalis	-	-	-	-	-	-	smart00241]---[pfam00100	1420-2058]---[1699-2052	6.00e-29]---[8.00e-19	smart00241 ZP Zona pellucida (ZP) domain. ZP proteins are responsible for sperm-adhesion fo the zona pellucida. ZP domains are also present in multidomain transmembrane proteins such as glycoprotein GP2 uromodulin and TGF-beta receptor type III (betaglycan).]---[pfam00100 Zona_pellucida Zona pellucida-like domain.	-	-	-	771	+	0	0.0179218	0
comp112512_c0_seq2:285-2873	P			regulation of transcription, DNA-templated	2589	Q9Y2X9	2097	0	895	80.9965	77.6536	1	0	Zinc finger protein 281	Homo sapiens	-	-	-	-	-	UniRef90_UPI00004D34B5	2124	0	796	82.0394	87.5628	1	0	PREDICTED zinc finger protein 281 isoform X1	Xenopus tropicalis	GO:0010172]---[GO:0010629]---[GO:0000122]---[GO:0045892]---[GO:0045893]---[GO:0048863]---[GO:0006351	embryonic body morphogenesis]---[negative regulation of gene expression]---[negative regulation of transcription from RNA polymerase II promoter]---[negative regulation of transcription, DNA-dependent]---[positive regulation of transcription, DNA-dependent]---[stem cell differentiation]---[transcription, DNA-dependent	GO:0001047]---[GO:0046872]---[GO:0000978]---[GO:0043565]---[GO:0003714]---[GO:0003700]---[GO:0044212]---[GO:0001078	core promoter binding]---[metal ion binding]---[RNA polymerase II core promoter proximal region sequence-specific DNA binding]---[sequence-specific DNA binding]---[transcription corepressor activity]---[sequence-specific DNA binding transcription factor activity]---[transcription regulatory region DNA binding]---[RNA polymerase II core promoter proximal region sequence-specific DNA binding transc…	GO:0005654]---[GO:0005634	nucleoplasm]---[nucleus	sd00017]---[sd00017]---[sd00017]---[sd00019]---[sd00019]---[sd00019	670-903]---[754-984]---[658-819]---[673-819]---[757-903]---[841-984	3.00e-30]---[9.00e-27]---[9.00e-20]---[2.00e-15]---[2.00e-14]---[1.00e-13	sd00017 ZF_C2H2 Zinc finger C2H2 type. The C2H2 zinc finger is a classical zinc finger domain. C2H2-type zinc fingers are ubiquitous more than 1 of all mammalian proteins are predicted to contain at least one zinc finger. They often function as DNA or protein binding structural motifs such as in eukaryotic transcription factors and therefore they play important roles in cellular processes such as…	-	-	-	862	+	0	0.00865214	0
comp112629_c1_seq2:1520-3796	P			fibroblast growth factor receptor signaling pathway	2277	Q8NEM2	1869	0	672	82.0817	92.5595	1	0	SHC SH2 domain-binding protein 1	Homo sapiens	-	-	-	-	-	UniRef90_G3X3P7	1875	0	652	82.3452	96.0123	1	0	Uncharacterized protein (Fragment)	Sarcophilus harrisii	GO:0008543]---[GO:2000177	fibroblast growth factor receptor signaling pathway]---[regulation of neural precursor cell proliferation	-	-	GO:0005737]---[GO:0030496]---[GO:0005819	cytoplasm]---[midbody]---[spindle	pfam13229]---[pfam13229	1543-1935]---[1597-1974	3.00e-09]---[1.00e-08	pfam13229 Beta_helix Right handed beta helix region. This region contains a parallel beta helix region that shares some similarity with Pectate lyases.	-	-	-	758	+	0	0.0135234	0
comp1127594_c0_seq1	P			synaptic vesicle exocytosis	2075	Q5SPC5	1854	0	1992	89.3494	30.6727	1	1	Otoferlin	Danio rerio	-	-	-	-	-	UniRef90_UPI00046BF6BB	1884	0	1996	90.7952	31.4128	1	1	PREDICTED otoferlin isoform X6	Chrysemys picta bellii	GO:0050885]---[GO:0010996]---[GO:0016079	neuromuscular process controlling balance]---[response to auditory stimulus]---[synaptic vesicle exocytosis	GO:0005509	calcium ion binding	GO:0016323]---[GO:0030054]---[GO:0005789]---[GO:0016021]---[GO:0030672	basolateral plasma membrane]---[cell junction]---[endoplasmic reticulum membrane]---[integral to membrane]---[synaptic vesicle membrane	cd08373]---[cd04018]---[cd04011]---[pfam08151]---[pfam00168]---[cd00030]---[smart00239]---[cd04038]---[cd04046]---[cd04017]---[cd04049]---[cd04011]---[pfam00168]---[cd00030]---[smart00239]---[cd00276]---[cd08376	191-442]---[1340-1789]---[1418-1675]---[1166-1318]---[1340-1648]---[1343-1669]---[1340-1660]---[1445-1642]---[1376-1609]---[1412-1708]---[1445-1660]---[839-1174]---[851-1153]---[854-1135]---[851-1147]---[824-1138]---[854-1180	8.00e-34]---[7.00e-95]---[5.00e-07]---[2.00e-23]---[8.00e-13]---[1.00e-12]---[2.00e-12]---[3.00e-09]---[1.00e-06]---[2.00e-06]---[6.00e-06]---[2.00e-66]---[3.00e-09]---[4.00e-09]---[1.00e-09]---[6.00e-08]---[5.00e-06	cd08373 C2A_Ferlin C2 domain first repeat in Ferlin. Ferlins are involved in vesicle fusion events. Ferlins and other proteins such as Synaptotagmins are implicated in facilitating the fusion process when cell membranes fuse together. There are six known human Ferlins Dysferlin (Fer1L1) Otoferlin (Fer1L2) Myoferlin (Fer1L3) Fer1L4 Fer1L5 and Fer1L6. Defects in these genes can lead to a wide range…	-	-	-	628	+	1	0.0346161	0
comp112772_c0_seq1:2703-6470	P			regulation of transcription, DNA-templated	3768	P06494	3696	0	1257	98.0892	99.0453	1	0	Receptor tyrosine-protein kinase erbB-2	Rattus norvegicus	2.7.10.1	Receptor protein-tyrosine kinase.	-	-	-	UniRef90_A0A151P5B6	3690	0	1262	97.9299	97.3059	1	0	Receptor protein-tyrosine kinase	Alligator	GO:0071364]---[GO:0071363]---[GO:0007417]---[GO:0010001]---[GO:0001889]---[GO:0060056]---[GO:0043066]---[GO:0007422]---[GO:0030307]---[GO:0008284]---[GO:0043410]---[GO:0014068]---[GO:0090314]---[GO:0046579]---[GO:0045943]---[GO:0045945]---[GO:0045727]---[GO:0046777]---[GO:0045595]---[GO:0042127]---[GO:0070372]---[GO:0032886]---[GO:0048678]---[GO:0042493]---[GO:0032570]---[GO:0007519]---[GO:004848…	cellular response to epidermal growth factor stimulus]---[cellular response to growth factor stimulus]---[central nervous system development]---[glial cell differentiation]---[liver development]---[mammary gland involution]---[negative regulation of apoptotic process]---[peripheral nervous system development]---[positive regulation of cell growth]---[positive regulation of cell proliferation]---[…	GO:0005524]---[GO:0003677]---[GO:0001948]---[GO:0051879]---[GO:0046982]---[GO:0004713]---[GO:0004716]---[GO:0001042]---[GO:0004714]---[GO:0031625	ATP binding]---[DNA binding]---[glycoprotein binding]---[Hsp90 protein binding]---[protein heterodimerization activity]---[protein tyrosine kinase activity]---[receptor signaling protein tyrosine kinase activity]---[RNA polymerase I core binding]---[transmembrane receptor protein tyrosine kinase activity]---[ubiquitin protein ligase binding	GO:0016324]---[GO:0009925]---[GO:0016323]---[GO:0016021]---[GO:0043219]---[GO:0045121]---[GO:0005902]---[GO:0005634]---[GO:0048471]---[GO:0005886]---[GO:0045211	apical plasma membrane]---[basal plasma membrane]---[basolateral plasma membrane]---[integral to membrane]---[lateral loop]---[membrane raft]---[microvillus]---[nucleus]---[perinuclear region of cytoplasm]---[plasma membrane]---[postsynaptic membrane	cd05109]---[cd05057]---[cd05111]---[pfam07714]---[smart00219]---[smart00221]---[cd00192]---[cd05060]---[cd05056]---[cd05040]---[cd05038]---[cd05053]---[cd05034]---[cd05044]---[cd05068]---[cd05033]---[cd05039]---[cd05032]---[cd05108]---[cd05110	2101-2937]---[2101-2937]---[2104-2937]---[2125-2895]---[2125-2895]---[2125-2895]---[2137-2895]---[2143-2916]---[2137-2898]---[2137-2898]---[2125-2907]---[2110-2904]---[2137-2883]---[2137-2877]---[2119-2883]---[2134-2904]---[2110-2901]---[2122-2886]---[2101-3039]---[2101-3006	0.00e+00]---[0.00e+00]---[7.00e-139]---[9.00e-124]---[2.00e-122]---[1.00e-121]---[3.00e-113]---[2.00e-91]---[3.00e-84]---[3.00e-78]---[2.00e-76]---[6.00e-73]---[2.00e-72]---[9.00e-70]---[1.00e-69]---[1.00e-69]---[3.00e-69]---[7.00e-69]---[0.00e+00]---[2.00e-170	cd05109 PTKc_HER2 Catalytic domain of the Protein Tyrosine Kinase HER2. PTKs catalyze the transfer of the gamma-phosphoryl group from ATP to tyrosine (tyr) residues in protein substrates. HER2 (ErbB2 HER2/neu) is a member of the EGFR (HER ErbB) subfamily of proteins which are receptor PTKs (RTKs) containing an extracellular EGF-related ligand-binding region a transmembrane helix and a cytoplasmic…	-	-	-	1255	+	0	0.0123079	0
comp112795_c0_seq1	P				897	Q6P3V2	129	2e-16	769	14.3813	5.59168	1	0	Zinc finger protein 585A	Homo sapiens	-	-	-	-	-	UniRef90_UPI00057B8E89	147	1e-16	528	16.388	9.2803	1	0	PREDICTED zinc finger protein 350-like isoform X1	Camelus dromedarius	-	-	-	-	-	-	sd00017	769-897	3e-08	sd00017 ZF_C2H2 Zinc finger C2H2 type. The C2H2 zinc finger is a classical zinc finger domain. C2H2-type zinc fingers are ubiquitous more than 1 of all mammalian proteins are predicted to contain at least one zinc finger. They often function as DNA or protein binding structural motifs such as in eukaryotic transcription factors and therefore they play important roles in cellular processes such as…	-	-	-	106	+	1	0.88125	0
comp112845_c2_seq1	P			phosphorelay signal transduction system	3600	Q9H8V3	2688	0	914	74.6667	100	1	1	Protein ECT2	Homo sapiens	-	-	-	-	-	UniRef90_A0A151M6J6	2688	0	914	74.6667	100	1	1	Protein ECT2 isoform A	Alligator	GO:0032147]---[GO:0070830]---[GO:0000902]---[GO:0071277]---[GO:0070301]---[GO:0071479]---[GO:0000910]---[GO:0035556]---[GO:0043065]---[GO:0032467]---[GO:0043547]---[GO:0043123]---[GO:0045666]---[GO:0042307]---[GO:0051260]---[GO:0015031]---[GO:0051988]---[GO:0045859]---[GO:0035023]---[GO:0051056	activation of protein kinase activity]---[tight junction assembly]---[cell morphogenesis]---[cellular response to calcium ion]---[cellular response to hydrogen peroxide]---[cellular response to ionizing radiation]---[cytokinesis]---[intracellular signal transduction]---[positive regulation of apoptotic process]---[positive regulation of cytokinesis]---[positive regulation of GTPase activity]---[p…	GO:0005096]---[GO:0005085]---[GO:0042803]---[GO:0005089]---[GO:0004871	GTPase activator activity]---[guanyl-nucleotide exchange factor activity]---[protein homodimerization activity]---[Rho guanyl-nucleotide exchange factor activity]---[signal transducer activity	GO:0005923]---[GO:0005911]---[GO:0097149]---[GO:0032154]---[GO:0005737]---[GO:0005829]---[GO:0030496]---[GO:0072686]---[GO:0005634	tight junction]---[cell-cell junction]---[centralspindlin complex]---[cleavage furrow]---[cytoplasm]---[cytosol]---[midbody]---[mitotic spindle]---[nucleus	smart00292]---[pfam00533]---[cd01229]---[pfam00621]---[smart00325]---[cd00160]---[pfam12738]---[cd00027]---[COG5422]---[smart00292]---[pfam00533	1085-1306]---[1079-1306]---[2165-2683]---[1640-2194]---[1640-2194]---[1631-2191]---[818-1009]---[815-1027]---[1607-2422]---[815-1024]---[809-1015	1.00e-06]---[8.00e-08]---[2.00e-82]---[2.00e-51]---[9.00e-46]---[8.00e-44]---[4.00e-18]---[3.00e-11]---[4.00e-11]---[3.00e-09]---[7.00e-06	smart00292 BRCT breast cancer carboxy-terminal domain. ]---[pfam00533 BRCT BRCA1 C Terminus (BRCT) domain. The BRCT domain is found predominantly in proteins involved in cell cycle checkpoint functions responsive to DNA damage. The BRCT domain of XRCC1 forms a homodimer in the crystal structure. This suggests that pairs of BRCT domains associate as homo- or heterodimers. BRCT domains are often fo…	-	-	-	901	+	1	0.0139828	0
comp112879_c0_seq6:1-1503	P				1503	Q99K82	1404	6e-89	555	93.4132	91.1712	1	0	Spermine oxidase	Mus musculus	1.5.3.16	Spermine oxidase.	Amine and polyamine degradation	spermine degradation	-	UniRef90_F7A3K5	1404	0	490	93.4132	95.102	1	0	Uncharacterized protein	Xenopus tropicalis	-	-	GO:0016491	oxidoreductase activity	-	-	PLN02568]---[pfam01593]---[PLN02676]---[PLN02328]---[PLN02268]---[PLN03000]---[PLN02976]---[PLN02529]---[COG1231	19-1482]---[100-1473]---[4-1473]---[22-1488]---[79-1485]---[19-1479]---[619-1473]---[25-1473]---[103-1485	1.00e-78]---[1.00e-66]---[2.00e-35]---[4.00e-30]---[5.00e-25]---[2.00e-22]---[2.00e-22]---[1.00e-21]---[3.00e-16	PLN02568 PLN02568 polyamine oxidase.]---[pfam01593 Amino_oxidase Flavin containing amine oxidoreductase. This family consists of various amine oxidases including maze polyamine oxidase (PAO) and various flavin containing monoamine oxidases (MAO). The aligned region includes the flavin binding site of these enzymes. The family also contains phytoene dehydrogenases and related enzymes. In vertebrat…	-	-	-	501	+	0	0.0332382	0
comp113139_c0_seq2:131-4108	P			regulation of transcription, DNA-templated	3978	Q7Z589	2421	0	1322	60.8597	59.6067	1	0	BRCA2-interacting transcriptional repressor EMSY	Homo sapiens	-	-	-	-	-	UniRef90_UPI0003C46EE7	3972	0	1355	99.8492	99.7048	1	0	PREDICTED protein EMSY isoform X1	Pelodiscus sinensis	GO:0016569]---[GO:0006281]---[GO:0006355]---[GO:0006351	covalent chromatin modification]---[DNA repair]---[regulation of transcription, DNA-dependent]---[transcription, DNA-dependent	-	-	GO:0005654	nucleoplasm	pfam03735]---[PHA03247	55-255]---[508-1443	1.00e-28]---[8.00e-06	pfam03735 ENT ENT domain. This presumed domain is named after Emsy N Terminus (ENT). Emsy is a protein that is amplified in breast cancer and interacts with BRCA2. The N terminus of this protein is found to be similar to other vertebrate and plant proteins of unknown function. This domain has a completely conserved histidine residue that may be functionally important.]---[PHA03247 PHA03247 large …	-	-	-	1325	+	0	0.0217294	0
comp113287_c0_seq1:535-1848	P			associative learning	1314	O70340	1311	0	429	99.7717	100	1	0	Neuronal pentraxin-2	Mus musculus	-	-	-	-	-	UniRef90_G3WXE7	1311	0	449	99.7717	100	1	0	Uncharacterized protein	Amniota	GO:0008306	associative learning	GO:0030246]---[GO:0046872	carbohydrate binding]---[metal ion binding	GO:0005576	extracellular region	smart00159]---[cd00152]---[pfam00354]---[pfam13385	673-1290]---[691-1275]---[745-1278]---[763-1185	2.00e-98]---[3.00e-93]---[8.00e-34]---[7.00e-14	smart00159 PTX Pentraxin / C-reactive protein / pentaxin family. This family form a doscoid pentameric structure. Human serum amyloid P demonstrates calcium-mediated ligand-binding.]---[cd00152 PTX Pentraxins are plasma proteins characterized by their pentameric discoid assembly and their Ca2 dependent ligand binding such as Serum amyloid P component (SAP) and C-reactive Protein (CRP) which are c…	-	-	-	437	+	0	0.0459135	0
comp1133675_c0_seq1	P				959	Q9PUK5	768	7e-145	465	80.0834	53.9785	1	0	Paired box protein Pax-8	Xenopus laevis	-	-	-	-	-	UniRef90_UPI00083BFFE5	702	3e-147	475	73.2013	49.0526	1	0	UPI00083BFFE5 related cluster	unknown	-	-	-	-	-	-	smart00351]---[cd00131]---[pfam00292	271-648]---[271-654]---[271-648	9.00e-83]---[1.00e-78]---[1.00e-78	smart00351 PAX Paired Box domain. ]---[cd00131 PAX Paired Box domain.]---[pfam00292 PAX 'Paired box' domain.	-	-	-	294	+	0	0.0400938	0
comp113374_c0_seq1:425-3700	P			potassium ion transport	3276	P55015	3273	0	1099	99.9084	100	1	0	Solute carrier family 12 member 1	Oryctolagus cuniculus	-	-	-	-	-	UniRef90_UPI00034FCB30	3267	0	1086	99.7253	100	1	0	PREDICTED solute carrier family 12 member 1 isoform X1	Xenopus tropicalis	GO:0006813]---[GO:0006814	potassium ion transport]---[sodium ion transport	GO:0015377	cation:chloride symporter activity	GO:0016021	integral to membrane	pfam08403]---[TIGR00930]---[pfam03522]---[pfam00324]---[COG0531]---[pfam13520	250-441]---[292-3273]---[2062-3273]---[520-2037]---[595-1923]---[595-1866	9.00e-29]---[0.00e+00]---[0.00e+00]---[6.00e-121]---[6.00e-22]---[1.00e-16	pfam08403 AA_permease_N Amino acid permease N-terminal. This domain is found to the N-terminus of the amino acid permease domain (pfam00324) in metazoan Na-K-Cl cotransporters.]---[TIGR00930 Solute_carrier_family_12_member_1 K-Cl cotransporter. Transport and binding proteins Other .]---[pfam03522 SLC12 Solute carrier family 12. ]---[pfam00324 AA_permease Amino acid permease. ]---[COG0531 PotE Ami…	-	-	-	1091	+	0	0.00154818	0
comp113383_c1_seq2:169-2916	P				2748	A0JMY5	2679	0	914	97.4891	97.4836	1	0	NF-X1-type zinc finger protein NFXL1	Xenopus laevis	-	-	-	-	-	UniRef90_A0JMY5	2679	0	914	97.4891	97.4836	1	0	NF-X1-type zinc finger protein NFXL1	Xenopus	-	-	GO:0003700]---[GO:0008270	sequence-specific DNA binding transcription factor activity]---[zinc ion binding	GO:0016021]---[GO:0005634	integral to membrane]---[nucleus	cd06008]---[cd06008]---[cd06008]---[cd06008	1252-1398]---[1489-1635]---[1093-1239]---[934-1080	4.00e-11]---[3.00e-10]---[6.00e-10]---[2.00e-09	cd06008 NF-X1-zinc-finger Presumably a zinc binding domain which has been shown to bind to DNA in the human nuclear transcriptional repressor NF-X1. The zinc finger can be characterized by the pattern C-X(1-6)-H-X-C-X3-C(H/C)-X(3-4)-(H/C)-X(1-10)-C. The NF-X1 zinc finger co-occurs with atypical RING-finger and R3H domains. Human NF-X1 is involved in the transcriptional repression of major histoco…	-	-	-	915	+	0	0.00536935	0
comp113419_c0_seq1	P			protein folding	1551	Q9D0W5	498	5e-99	166	32.1083	100	1	0	Peptidyl-prolyl cis-trans isomerase-like 1	Mus musculus	5.2.1.8	Peptidylprolyl isomerase.	-	-	-	UniRef90_Q9D0W5	498	4e-97	166	32.1083	100	1	0	Peptidyl-prolyl cis-trans isomerase-like 1	Amniota	GO:0006397]---[GO:0006457]---[GO:0008380	mRNA processing]---[protein folding]---[RNA splicing	GO:0003755	peptidyl-prolyl cis-trans isomerase activity	GO:0071013]---[GO:0070062	catalytic step 2 spliceosome]---[extracellular vesicular exosome	cd01922]---[cd01927]---[pfam00160]---[cd00317]---[cd01923]---[COG0652]---[cd01925]---[cd01928]---[cd01926]---[cd01921]---[PTZ00060]---[PLN03149]---[cd01920]---[PRK10903]---[cd01924]---[PRK10791]---[PTZ00221	373-813]---[373-810]---[370-816]---[373-813]---[370-816]---[367-816]---[361-810]---[370-807]---[391-807]---[373-807]---[391-774]---[331-789]---[376-816]---[322-816]---[394-756]---[370-807]---[391-789	7.00e-98]---[1.00e-70]---[4.00e-69]---[2.00e-66]---[3.00e-64]---[4.00e-63]---[1.00e-60]---[1.00e-57]---[2.00e-50]---[4.00e-44]---[2.00e-42]---[8.00e-40]---[1.00e-28]---[2.00e-24]---[9.00e-19]---[8.00e-16]---[5.00e-07	cd01922 cyclophilin_SpCYP2_like cyclophilin_SpCYP2_like cyclophilin 2-like peptidylprolyl cis- trans isomerase (PPIase) domain similar to Schizosaccharomyces pombe cyp-2. These proteins bind their respective SNW chromatin binding protein in autologous systems in a CsA independent manner indicating interaction with a surface outside the PPIase active site. SNW proteins play a basic and broad range…	-	-	-	177	+	0	0.226855	0
comp113554_c2_seq15:440-2065	P				1626	Q792H5	789	3e-151	508	48.524	49.0157	1	0	CUGBP Elav-like family member 2	Rattus norvegicus	-	-	-	-	-	UniRef90_UPI000703D838	789	5e-156	586	48.524	44.198	1	0	PREDICTED CUGBP Elav-like family member 2 isoform X1	Archelosauria	-	-	-	-	-	-	cd12631]---[cd12631]---[cd12634]---[cd12362]---[cd12636]---[cd12636]---[cd12632]---[cd12635]---[cd12635]---[cd12361]---[cd12361]---[smart00360]---[smart00360]---[cd12633]---[cd12633]---[cd12375]---[cd12380]---[cd00590]---[cd00590]---[pfam00076]---[pfam00076]---[cd12637]---[cd12637]---[cd12638]---[cd12362]---[cd12639]---[cd12640]---[cd12635]---[cd12361]---[smart00360]---[cd12375]---[TIGR01661]---[…	43-294]---[325-603]---[319-603]---[52-264]---[319-603]---[49-294]---[34-297]---[319-603]---[49-294]---[49-285]---[325-594]---[49-249]---[325-591]---[49-294]---[325-603]---[58-255]---[55-243]---[55-249]---[328-594]---[55-249]---[328-549]---[325-603]---[49-294]---[1345-1620]---[1372-1590]---[1354-1590]---[1354-1590]---[1372-1563]---[1372-1557]---[1369-1587]---[1369-1587]---[1369-1614]---[1369-1572]…	1.00e-59]---[2.00e-13]---[5.00e-51]---[8.00e-08]---[1.00e-41]---[1.00e-17]---[4.00e-40]---[7.00e-36]---[1.00e-14]---[2.00e-35]---[3.00e-34]---[3.00e-16]---[8.00e-14]---[5.00e-20]---[3.00e-14]---[5.00e-06]---[1.00e-05]---[9.00e-15]---[3.00e-13]---[6.00e-11]---[2.00e-09]---[5.00e-16]---[5.00e-13]---[2.00e-55]---[9.00e-48]---[3.00e-47]---[1.00e-45]---[5.00e-06]---[7.00e-12]---[9.00e-21]---[1.00e-19]…	cd12631 RRM1_CELF1_2_Bruno RNA recognition motif 1 in CUGBP Elav-like family member CELF-1 CELF-2 Drosophila melanogaster Bruno protein and similar proteins. This subgroup corresponds to the RRM1 of CELF-1 CELF-2 and Bruno protein. CELF-1 (also termed BRUNOL-2 or CUG-BP1 or EDEN-BP) and CELF-2 (also termed BRUNOL-3 or ETR-3 or CUG-BP2 or NAPOR) belong to the CUGBP1 and ETR-3-like factors (CELF) o…
comp113752_c0_seq1:414-2687	P			cell division	2274	Q6DDV8	2268	0	715	99.7361	99.5804	1	0	Targeting protein for Xklp2-B	Xenopus laevis	-	-	-	-	-	UniRef90_UPI00042B98BA	2271	0	757	99.8681	100	1	0	PREDICTED targeting protein for Xklp2	Durocryptodira	GO:0032147]---[GO:0051301]---[GO:0007067]---[GO:0060236	activation of protein kinase activity]---[cell division]---[mitosis]---[regulation of mitotic spindle organization	-	-	GO:0005737]---[GO:0005874]---[GO:0005634]---[GO:0000922	cytoplasm]---[microtubule]---[nucleus]---[spindle pole	pfam09041]---[pfam12214	1-186]---[1111-1497	2.00e-11]---[3.00e-34	pfam09041 Aurora-A_bind Aurora-A binding. The Aurora-A binding domain binds to two distinct sites on the Aurora kinase the upstream residues bind at the N-terminal lobe whilst the downstream residues bind in an alpha-helical conformation between the N- and C-terminal lobes. The two Aurora-A binding motifs are connected by a flexible linker that is variable in length and sequence across species. B…	-	-	-	757	+	0	0.0438427	0
comp113754_c0_seq2:3064-4827	P			phosphorelay signal transduction system	1764	Q8HXA6	1755	0	588	99.4898	99.1497	1	0	Ankyrin repeat and SOCS box protein 15	Bos taurus	-	-	Protein modification	protein ubiquitination	-	UniRef90_A0A151PEX5	1749	0	590	99.1497	98.8136	1	0	Ankyrin repeat and SOCS box protein 15	Alligator	GO:0035556	intracellular signal transduction	GO:0031625]---[GO:0004842	ubiquitin protein ligase binding]---[ubiquitin-protein ligase activity	GO:0005737]---[GO:0005634]---[GO:0000151	cytoplasm]---[nucleus]---[ubiquitin ligase complex	cd00204]---[cd00204]---[cd00204]---[cd00204]---[cd00204]---[cd00204]---[cd03731]---[sd00045]---[sd00045]---[sd00045]---[sd00045]---[sd00045]---[sd00045]---[sd00045]---[sd00045]---[sd00045]---[cd03730]---[PHA03100]---[PHA03100]---[PHA03100]---[pfam12796]---[pfam12796]---[pfam12796]---[pfam12796]---[pfam12796]---[pfam12796]---[pfam12796]---[pfam12796]---[PHA02875]---[PHA02875]---[PHA02875]---[PHA02…	508-885]---[409-786]---[313-687]---[805-1197]---[904-1305]---[142-489]---[1591-1758]---[529-816]---[430-714]---[325-618]---[622-885]---[916-1218]---[220-510]---[820-1128]---[1051-1314]---[145-420]---[1591-1749]---[334-1008]---[268-819]---[454-1317]---[340-618]---[541-816]---[439-714]---[931-1218]---[637-891]---[835-1131]---[1057-1314]---[145-420]---[259-810]---[646-1344]---[385-1248]---[736-1314]…	1.00e-28]---[2.00e-28]---[3.00e-27]---[4.00e-20]---[4.00e-17]---[9.00e-14]---[7.00e-25]---[1.00e-23]---[2.00e-20]---[2.00e-20]---[9.00e-17]---[7.00e-16]---[2.00e-14]---[5.00e-13]---[6.00e-11]---[8.00e-08]---[4.00e-20]---[6.00e-17]---[2.00e-15]---[2.00e-14]---[7.00e-16]---[1.00e-15]---[2.00e-15]---[2.00e-15]---[6.00e-13]---[5.00e-12]---[2.00e-09]---[1.00e-07]---[1.00e-15]---[1.00e-11]---[2.00e-11]…	cd00204 ANK ankyrin repeats ankyrin repeats mediate protein-protein interactions in very diverse families of proteins. The number of ANK repeats in a protein can range from 2 to over 20 (ankyrins for example). ANK repeats may occur in combinations with other types of domains. The structural repeat unit contains two antiparallel helices and a beta-hairpin repeats are stacked in a superhelical arra…	-	-	-	587	+	0	0.0155272	0
comp113958_c0_seq1:234-3746	P			positive regulation of cell-substrate adhesion	3513	P98095	2409	0	1184	68.5739	67.9054	1	0	Fibulin-2	Homo sapiens	-	-	-	-	-	UniRef90_K7GAF6	3495	0	1196	99.4876	99.4147	1	0	Uncharacterized protein	Cryptodira	GO:0010811	positive regulation of cell-substrate adhesion	GO:0005509]---[GO:0050840]---[GO:0005201	calcium ion binding]---[extracellular matrix binding]---[extracellular matrix structural constituent	GO:0070062]---[GO:0031012]---[GO:0005576]---[GO:0005578	extracellular vesicular exosome]---[extracellular matrix]---[extracellular region]---[proteinaceous extracellular matrix	cd00017]---[pfam14670]---[pfam12662	1459-1620]---[2695-2781]---[2842-2913	4.00e-06]---[5.00e-06]---[6.00e-06	cd00017 ANATO Anaphylatoxin homologous domain C3a C4a and C5a anaphylatoxins are protein fragments generated enzymatically in serum during activation of complement molecules C3 C4 and C5. They induce smooth muscle contraction. These fragments are homologous to repeats in fibulins.]---[pfam14670 FXa_inhibition Coagulation Factor Xa inhibitory site. This short domain on coagulation enzyme factor Xa…	-	-	-	1170	+	0	0.0310299	0
comp113963_c0_seq1:1813-3195	P			apoptotic process	1383	P26696	1065	0	361	77.0065	98.338	1	0	Mitogen-activated protein kinase 1	Xenopus laevis	2.7.11.24	Mitogen-activated protein kinase.	-	-	-	UniRef90_H9G541	1077	0	368	77.8742	97.2826	1	0	Mitogen-activated protein kinase	Euteleostomi	GO:0006915]---[GO:0007094]---[GO:0018105]---[GO:0018107]---[GO:0031647]---[GO:0070849	apoptotic process]---[mitotic cell cycle spindle assembly checkpoint]---[peptidyl-serine phosphorylation]---[peptidyl-threonine phosphorylation]---[regulation of protein stability]---[response to epidermal growth factor stimulus	GO:0005524]---[GO:0004707]---[GO:0004674	ATP binding]---[MAP kinase activity]---[protein serine/threonine kinase activity	GO:0005737]---[GO:0005815]---[GO:0072686]---[GO:0005634	cytoplasm]---[microtubule organizing center]---[mitotic spindle]---[nucleus	cd07849]---[cd07834]---[cd07858]---[cd07855]---[cd07851]---[cd07857]---[cd07852]---[cd07856]---[cd07877]---[cd07878]---[cd07859]---[cd07854]---[cd07880]---[cd07879]---[cd05118]---[cd07850]---[cd07829]---[cd07853]---[smart00220]---[cd07841	361-1365]---[376-1356]---[361-1368]---[361-1356]---[358-1371]---[376-1356]---[376-1356]---[346-1356]---[361-1368]---[361-1371]---[376-1356]---[361-1359]---[346-1371]---[340-1368]---[379-1245]---[376-1356]---[379-1245]---[397-1380]---[379-1245]---[376-1242	0.00e+00]---[0.00e+00]---[2.00e-173]---[2.00e-163]---[4.00e-151]---[2.00e-140]---[9.00e-134]---[1.00e-130]---[6.00e-127]---[7.00e-127]---[7.00e-120]---[2.00e-119]---[8.00e-117]---[1.00e-113]---[3.00e-108]---[4.00e-107]---[9.00e-107]---[7.00e-101]---[1.00e-92]---[3.00e-89	cd07849 STKc_ERK1_2_like Catalytic domain of Extracellular signal-Regulated Kinase 1 and 2-like Serine/Threonine Kinases. STKs catalyze the transfer of the gamma-phosphoryl group from ATP to serine/threonine residues on protein substrates. This subfamily is composed of the mitogen-activated protein kinases (MAPKs) ERK1 ERK2 baker's yeast Fus3 and similar proteins. MAPK pathways are important medi…	-	-	-	460	+	0	0.0132151	0
comp113986_c0_seq2:418-1650	P			regulation of transcription, DNA-templated	1233	P58875	1197	0	403	97.0803	98.7593	1	0	SEC14-like protein 2	Bos taurus	-	-	-	-	-	UniRef90_B1H184	1224	0	410	99.2701	100	1	0	LOC100145318 protein	Xenopus	GO:0006355]---[GO:0006351	regulation of transcription, DNA-dependent]---[transcription, DNA-dependent	GO:0008289]---[GO:0005215	lipid binding]---[transporter activity	GO:0005737]---[GO:0016021]---[GO:0005634	cytoplasm]---[integral to membrane]---[nucleus	smart00516]---[pfam00650]---[cd00170]---[smart01100	229-738]---[259-735]---[229-735]---[37-177	2.00e-38]---[5.00e-38]---[4.00e-37]---[1.00e-09	smart00516 SEC14 Domain in homologues of a S. cerevisiae phosphatidylinositol transfer protein (Sec14p). Domain in homologues of a S. cerevisiae phosphatidylinositol transfer protein (Sec14p) and in RhoGAPs RhoGEFs and the RasGAP neurofibromin (NF1). Lipid-binding domain. The SEC14 domain of Dbl is known to associate with G protein beta/gamma subunits.]---[pfam00650 CRAL_TRIO CRAL/TRIO domain. ]-…	-	-	-	410	+	0	0.0113315	0
comp114273_c0_seq2:70-2070	P			cell division	2001	Q810L3	1971	0	664	98.5007	97.741	1	0	E3 ubiquitin-protein ligase CHFR	Mus musculus	-	-	Protein modification	protein ubiquitination	-	UniRef90_F1NVB6	1995	0	668	99.7001	98.9521	1	0	Uncharacterized protein	Neognathae	GO:0051301]---[GO:0000278]---[GO:0007093]---[GO:0007067]---[GO:0019941]---[GO:0032436]---[GO:0031398]---[GO:0031648]---[GO:0000209]---[GO:0006511	cell division]---[mitotic cell cycle]---[mitotic cell cycle checkpoint]---[mitosis]---[modification-dependent protein catabolic process]---[positive regulation of proteasomal ubiquitin-dependent protein catabolic process]---[positive regulation of protein ubiquitination]---[protein destabilization]---[protein polyubiquitination]---[ubiquitin-dependent protein catabolic process	GO:0016874]---[GO:0000166]---[GO:0004842]---[GO:0008270	ligase activity]---[nucleotide binding]---[ubiquitin-protein ligase activity]---[zinc ion binding	GO:0005634]---[GO:0016605	nucleus]---[PML body	cd00060]---[pfam00498]---[TIGR03354]---[COG1716]---[cd00162]---[pfam13639]---[TIGR00599	70-309]---[91-294]---[40-288]---[58-387]---[895-1026]---[895-1017]---[853-1074	2.00e-15]---[2.00e-11]---[3.00e-07]---[3.00e-06]---[3.00e-09]---[3.00e-07]---[9.00e-07	cd00060 FHA Forkhead associated domain (FHA) found in eukaryotic and prokaryotic proteins. Putative nuclear signalling domain. FHA domains may bind phosphothreonine phosphoserine and sometimes phosphotyrosine. In eukaryotes many FHA domain-containing proteins localize to the nucleus where they participate in establishing or maintaining cell cycle checkpoints DNA repair or transcriptional regulati…	-	-	-	666	+	0	0.0114123	0
comp114323_c0_seq2	P			transposition, RNA-mediated	1830	O00370	294	6e-06	1275	16.0656	7.84314	1	2	LINE-1 retrotransposable element ORF2 protein	Homo sapiens	2.7.7.49	RNA-directed DNA polymerase.	-	-	-	UniRef90_F6QWH0	390	2e-14	268	21.3115	51.1194	1	1	Uncharacterized protein (Fragment)	Xenopus tropicalis	GO:0032197	transposition, RNA-mediated	GO:0003727	single-stranded RNA binding	GO:0030529	ribonucleoprotein complex	cd09076	1392-1568	1e-06	cd09076 L1-EN Endonuclease domain (L1-EN) of the non-LTR retrotransposon LINE-1 (L1) and related domains. This family contains the endonuclease domain (L1-EN) of the non-LTR retrotransposon LINE-1 (L1) and related domains including the endonuclease of Xenopus laevis Tx1. These retrotranspons belong to the subtype 2 L1-clade. LINES can be classified into two subtypes. Subtype 2 has two ORFs the se…	-	-	-	173	+	1	0.162705	0
comp114385_c0_seq1:284-1231	P				948	Q8C551	945	2e-30	337	99.6835	99.1098	1	0	RAD51-associated protein 1	Mus musculus	-	-	-	-	-	UniRef90_UPI00042BAC3D	930	4e-73	331	98.1013	99.0937	1	0	PREDICTED RAD51-associated protein 1 partial	Durocryptodira	-	-	-	-	-	-	pfam15696	823-936	1e-16	pfam15696 RAD51_interact RAD51 interacting motif. This motif interacts with RAD51.	-	-	-	315	+	0	0.0319933	0
comp114461_c0_seq6:155-892	P				738	Q8VEL0	615	4e-63	213	83.3333	95.7746	1	0	Motile sperm domain-containing protein 1	Mus musculus	-	-	-	-	-	UniRef90_Q5PQ72	621	5e-76	227	84.1463	88.5463	1	0	LOC495961 protein	Xenopus laevis	-	-	-	-	GO:0016021	integral to membrane	pfam00635	139-456	1e-12	pfam00635 Motile_Sperm MSP (Major sperm protein) domain. Major sperm proteins are involved in sperm motility. These proteins oligomerize to form filaments. This family contains many other proteins.	-	-	-	245	+	0	0.0250823	0
comp1145561_c0_seq1	P				771	O57311	576	2e-29	441	74.7082	42.1769	1	1	Zinc finger protein ZIC 3	Xenopus laevis	-	-	-	-	-	UniRef90_UPI0004573490	576	1e-30	448	74.7082	43.0804	1	1	PREDICTED zinc finger protein ZIC 3	Callorhinchus milii	-	-	-	-	-	-	-	-	-	-	-	-	-	257	+	0	0.0609484	0
comp114687_c1_seq1:6614-7867	P			regulation of transcription, DNA-templated	1254	O75840	297	4e-41	302	23.6842	33.4437	1	0	Krueppel-like factor 7	Homo sapiens	-	-	-	-	-	UniRef90_UPI0006966DA3	417	1e-40	583	33.2536	23.4991	1	0	PREDICTED LOW QUALITY PROTEIN zinc finger protein 2 homolog	Chinchilla lanigera	GO:0007411]---[GO:0048813]---[GO:0045893]---[GO:0006357]---[GO:0006351	axon guidance]---[dendrite morphogenesis]---[positive regulation of transcription, DNA-dependent]---[regulation of transcription from RNA polymerase II promoter]---[transcription, DNA-dependent	GO:0003677]---[GO:0003713]---[GO:0003700]---[GO:0008270	DNA binding]---[transcription coactivator activity]---[sequence-specific DNA binding transcription factor activity]---[zinc ion binding	GO:0005634	nucleus	sd00017]---[sd00019]---[sd00017]---[sd00019]---[sd00019]---[sd00017]---[sd00019	832-990]---[844-990]---[1009-1248]---[1012-1164]---[1105-1248]---[841-1074]---[928-1074	6.00e-14]---[7.00e-14]---[2.00e-31]---[7.00e-16]---[1.00e-12]---[1.00e-27]---[4.00e-15	sd00017 ZF_C2H2 Zinc finger C2H2 type. The C2H2 zinc finger is a classical zinc finger domain. C2H2-type zinc fingers are ubiquitous more than 1 of all mammalian proteins are predicted to contain at least one zinc finger. They often function as DNA or protein binding structural motifs such as in eukaryotic transcription factors and therefore they play important roles in cellular processes such as…	-	-	-	417	+	0	0.0480127	0
comp114814_c0_seq1	P				5192	Q96KS0	708	2e-127	407	13.6364	57.9853	1	0	Egl nine homolog 2	Homo sapiens	1.14.11.29	Hypoxia-inducible factor-proline dioxygenase.	-	-	-	UniRef90_UPI0008541BAA	927	1e-140	455	17.8544	67.9121	1	0	UPI0008541BAA related cluster	unknown	-	-	-	-	-	-	smart00702]---[pfam13640]---[pfam03171	1444-1956]---[1675-1956]---[1675-1956	1.00e-34]---[3.00e-16]---[6.00e-07	smart00702 P4Hc Prolyl 4-hydroxylase alpha subunit homologues. Mammalian enzymes catalyse hydroxylation of collagen for example. Prokaryotic enzymes might catalyse hydroxylation of antibiotic peptides. These are 2-oxoglutarate-dependent dioxygenases requiring 2-oxoglutarate and dioxygen as cosubstrates and ferrous iron as a cofactor.]---[pfam13640 2OG-FeII_Oxy_3 2OG-Fe(II) oxygenase superfamily. …	-	-	-	488	+	0	0.0274406	0
comp114914_c0_seq1:229-1821	P				1593	Q8N6C5	1050	1e-11	1336	65.9134	26.0479	1	0	Immunoglobulin superfamily member 1	Homo sapiens	-	-	-	-	-	UniRef90_UPI0003500E1D	1167	3e-68	479	73.258	81.8372	1	0	PREDICTED Fc receptor-like protein 5	Xenopus tropicalis	-	-	-	-	-	-	-	-	-	-	-	-	-	530	+	0	0.0606867	0
comp114935_c0_seq6:269-3208	P				2940	-	-	-	-	-	-	-	-	-	-	-	-	-	-	-	UniRef90_UPI00084DF6B9	1671	8e-42	691	56.8367	69.754	1	0	UPI00084DF6B9 related cluster	unknown	-	-	-	-	-	-	-	-	-	-	-	-	-	979	+	0	0.00672658	0
comp1149907_c0_seq1:30-791	P				759	Q93134	759	6e-145	316	100	80.3797	1	0	Guanine nucleotide-binding protein subunit beta-2-like 1	Biomphalaria glabrata	-	-	-	-	-	UniRef90_A0A0A0PAH2	759	7e-168	318	100	79.5597	1	0	Activated C kinase 1 receptor	Decapoda	-	-	GO:0016301	kinase activity	-	-	cd00200]---[cd00200]---[sd00039]---[sd00039]---[sd00039]---[COG2319]---[COG2319]---[COG2319]---[COG2319]---[COG2319]---[COG2319]---[PLN00181]---[pfam00400]---[pfam00400]---[smart00320]---[smart00320]---[PTZ00421	19-753]---[7-660]---[52-753]---[28-657]---[7-531]---[40-759]---[28-732]---[4-732]---[148-750]---[1-639]---[310-759]---[238-666]---[283-399]---[157-273]---[283-399]---[157-273]---[313-660	1.00e-76]---[6.00e-51]---[6.00e-50]---[3.00e-31]---[7.00e-18]---[1.00e-32]---[9.00e-30]---[3.00e-29]---[7.00e-19]---[2.00e-18]---[9.00e-09]---[5.00e-09]---[9.00e-08]---[2.00e-06]---[1.00e-07]---[7.00e-06]---[7.00e-06	cd00200 WD40 WD40 domain found in a number of eukaryotic proteins that cover a wide variety of functions including adaptor/regulatory modules in signal transduction pre-mRNA processing and cytoskeleton assembly typically contains a GH dipeptide 11-24 residues from its N-terminus and the WD dipeptide at its C-terminus and is 40 residues long hence the name WD40 between GH and WD lies a conserved c…	-	-	-	253	+	0	0.0166726	0
comp115081_c0_seq2:1604-2437	P			positive regulation of transcription, DNA-templated	834	Q98938	582	1e-109	408	69.7842	47.549	1	0	Indian hedgehog protein	Gallus gallus	-	-	-	-	-	UniRef90_G1KDP5	525	1e-108	415	62.9496	42.4096	1	0	Hedgehog protein	Anolis carolinensis	GO:0051216]---[GO:0007267]---[GO:0060591]---[GO:0035988]---[GO:0042733]---[GO:0032331]---[GO:0010694]---[GO:0010770]---[GO:0010628]---[GO:0007228]---[GO:0045669]---[GO:0030166]---[GO:0003420	cartilage development]---[cell-cell signaling]---[chondroblast differentiation]---[chondrocyte proliferation]---[embryonic digit morphogenesis]---[negative regulation of chondrocyte differentiation]---[positive regulation of alkaline phosphatase activity]---[positive regulation of cell morphogenesis involved in differentiation]---[positive regulation of gene expression]---[positive regulation of …	GO:0046872]---[GO:0008233	metal ion binding]---[peptidase activity	GO:0005615]---[GO:0005622]---[GO:0005886	extracellular space]---[intracellular]---[plasma membrane	pfam01085	121-558	9e-113	pfam01085 HH_signal Hedgehog amino-terminal signalling domain. For the carboxyl Hint module see pfam01079. Hedgehog is a family of secreted signal molecules required for embryonic cell differentiation.	-	-	-	277	+	0	0.00635028	0
comp115358_c1_seq12	P			metabolic process	2200	P50295	798	8e-48	290	36.2727	96.2069	1	2	Arylamine N-acetyltransferase 2	Mus musculus	2.3.1.5	Arylamine N-acetyltransferase.	-	-	-	UniRef90_H3AI17	798	2e-96	278	36.2727	94.964	1	2	Uncharacterized protein	Latimeria chalumnae	GO:0008152	metabolic process	GO:0016407	acetyltransferase activity	-	-	pfam00797]---[COG2162]---[PRK15047	525-1268]---[471-1259]---[477-1040	2.00e-79]---[2.00e-51]---[1.00e-30	pfam00797 Acetyltransf_2 N-acetyltransferase. Arylamine N-acetyltransferase (NAT) is a cytosolic enzyme of approximately 30kDa. It facilitates the transfer of an acetyl group from Acetyl Coenzyme A on to a wide range of arylamine N-hydroxyarylamines and hydrazines. Acetylation of these compounds generally results in inactivation. NAT is found in many species from Mycobacteria (M. tuberculosis M. …	-	-	-	332	+	2	0.200218	0
comp115397_c0_seq3:82-1917	P				1836	Q6INU7	1773	0	590	96.5686	100	1	0	Putative ferric-chelate reductase 1	Xenopus laevis	-	-	-	-	-	UniRef90_Q6INU7	1773	0	590	96.5686	100	1	0	Putative ferric-chelate reductase 1	Xenopus laevis	-	-	GO:0016491	oxidoreductase activity	GO:0016021	integral to membrane	pfam02014]---[cd08544]---[cd08760]---[smart00665]---[cd08554]---[cd09628]---[pfam03351]---[smart00664]---[cd09631	151-522]---[148-546]---[1018-1656]---[1174-1560]---[1171-1560]---[631-1113]---[703-1050]---[706-1083]---[682-1092	5.00e-43]---[3.00e-38]---[6.00e-54]---[1.00e-28]---[8.00e-14]---[1.00e-46]---[6.00e-19]---[5.00e-17]---[6.00e-11	pfam02014 Reeler Reeler domain. ]---[cd08544 Reeler Reeler the N-terminal domain of reelin F-spondin and a variety of other proteins. This domain is found at the N-terminus of F-spondin a protein attached to the extracellular matrix which plays roles in neuronal development and vascular remodelling. The F-spondin reeler domain has been reported to bind heparin. The reeler domain is also found at …	-	-	-	611	+	0	0.00475078	0
comp1155720_c0_seq1	P				630	-	-	-	-	-	-	-	-	-	-	-	-	-	-	-	UniRef90_A0A0N8JV75	339	6e-21	296	53.8095	38.8514	1	0	Uncharacterized protein	Scleropages formosus	-	-	-	-	-	-	-	-	-	-	-	-	-	132	+	0	0.2428	0
comp115704_c0_seq1	P			multicellular organism development	3051	O93274	1728	0	581	56.6372	96.2134	1	0	Frizzled-8	Xenopus laevis	-	-	-	-	-	UniRef90_H2ZVN3	1728	0	582	56.6372	95.8763	1	0	Uncharacterized protein	Euteleostomi	GO:0060070]---[GO:0007275]---[GO:0051091	canonical Wnt receptor signaling pathway]---[multicellular organismal development]---[positive regulation of sequence-specific DNA binding transcription factor activity	GO:0004930	G-protein coupled receptor activity	GO:0016021]---[GO:0005886	integral to membrane]---[plasma membrane	pfam01392]---[cd07442]---[cd07441]---[cd07449]---[cd07446]---[cd07444]---[pfam01534]---[cd07461]---[cd07460]---[cd07456]---[cd07458]---[smart00063]---[cd07457]---[cd07464]---[cd07066]---[cd07466]---[cd07463]---[cd07462]---[cd07465]---[cd07448	658-978]---[658-972]---[655-972]---[652-972]---[646-972]---[643-972]---[1273-2238]---[646-1020]---[646-1020]---[658-1014]---[658-1014]---[658-1008]---[658-1002]---[658-1020]---[655-1005]---[658-1020]---[658-1005]---[658-1005]---[658-1020]---[649-1005	8.00e-44]---[1.00e-34]---[2.00e-33]---[1.00e-30]---[7.00e-29]---[5.00e-25]---[0.00e+00]---[8.00e-90]---[2.00e-81]---[3.00e-81]---[1.00e-50]---[1.00e-46]---[4.00e-43]---[6.00e-42]---[1.00e-41]---[3.00e-41]---[4.00e-41]---[1.00e-40]---[1.00e-40]---[6.00e-38	pfam01392 Fz Fz domain. Also known as the CRD (cysteine rich domain) the C6 box in MuSK receptor. This domain of unknown function has been independently identified by several groups. The domain contains 10 conserved cysteines.]---[cd07442 CRD_SFRP4 Cysteine-rich domain of the secreted frizzled-related protein 4 (SFRP4) a Wnt antagonist. The cysteine-rich domain (CRD) is an essential part of the s…	-	-	-	630	+	0	0.0237614	0
comp115876_c0_seq2:887-4834	P			regulation of transcription, DNA-templated	3948	Q14005	3864	0	1332	97.8723	98.1231	1	0	Pro-interleukin-16	Homo sapiens	-	-	-	-	-	UniRef90_UPI00046C3019	3867	0	1357	97.9483	98.0103	1	0	PREDICTED pro-interleukin-16	Chrysemys picta bellii	GO:0006955]---[GO:0050930]---[GO:0030595]---[GO:0006355]---[GO:0006351]---[GO:0016032	immune response]---[induction of positive chemotaxis]---[leukocyte chemotaxis]---[regulation of transcription, DNA-dependent]---[transcription, DNA-dependent]---[viral reproduction	-	-	GO:0005737]---[GO:0005829]---[GO:0005576]---[GO:0005615]---[GO:0005634]---[GO:0005886	cytoplasm]---[cytosol]---[extracellular region]---[extracellular space]---[nucleus]---[plasma membrane	cd00992]---[smart00228]---[pfam00595]---[cd00136]---[cd00988]---[cd00992]---[smart00228]---[cd00136]---[cd00992]---[cd00992]---[smart00228]---[smart00228]---[pfam00595]---[pfam00595]---[cd00136	604-855]---[592-861]---[604-855]---[628-855]---[631-879]---[1012-1266]---[1018-1272]---[1093-1266]---[3286-3543]---[3643-3873]---[3286-3519]---[3643-3861]---[3295-3513]---[3649-3861]---[3322-3543	3.00e-20]---[2.00e-17]---[1.00e-14]---[3.00e-11]---[7.00e-06]---[8.00e-15]---[5.00e-11]---[4.00e-07]---[2.00e-18]---[2.00e-13]---[2.00e-14]---[2.00e-11]---[4.00e-11]---[3.00e-06]---[1.00e-08	cd00992 PDZ_signaling PDZ domain found in a variety of Eumetazoan signaling molecules often in tandem arrangements. May be responsible for specific protein-protein interactions as most PDZ domains bind C-terminal polypeptides and binding to internal (non-C-terminal) polypeptides and even to lipids has been demonstrated. In this subfamily of PDZ domains an N-terminal beta-strand forms the peptide-…	-	-	-	1315	+	0	0.0308925	0
comp116027_c0_seq1	P			translation	2961	Q8QGP3	1911	0	647	64.539	97.2179	1	1	Carboxypeptidase Z	Gallus gallus	-	-	-	-	-	UniRef90_UPI00085402E2	1929	0	657	65.1469	97.4125	1	1	UPI00085402E2 related cluster	unknown	GO:0007275]---[GO:0006518]---[GO:0016485]---[GO:0016055	multicellular organismal development]---[peptide metabolic process]---[protein processing]---[Wnt receptor signaling pathway	GO:0004181]---[GO:0004185]---[GO:0008270	metallocarboxypeptidase activity]---[serine-type carboxypeptidase activity]---[zinc ion binding	GO:0005615]---[GO:0005578	extracellular space]---[proteinaceous extracellular matrix	cd07447]---[smart00063]---[pfam01392]---[cd07066]---[cd07452]---[cd07453]---[cd00596]---[cd03867]---[cd03858]---[cd03864]---[cd03869]---[cd03865]---[cd03868]---[cd03863]---[pfam00246]---[cd03866]---[smart00631]---[cd06245]---[cd03859]---[cd11308	491-871]---[500-853]---[500-829]---[497-859]---[476-862]---[497-880]---[1103-1861]---[935-1879]---[935-1879]---[935-1876]---[929-1876]---[923-1876]---[935-1879]---[929-1876]---[953-1858]---[923-1876]---[935-1837]---[935-1873]---[938-1861]---[1889-2119	4.00e-70]---[1.00e-28]---[3.00e-26]---[5.00e-25]---[1.00e-18]---[3.00e-18]---[4.00e-34]---[0.00e+00]---[4.00e-168]---[9.00e-130]---[7.00e-125]---[7.00e-121]---[8.00e-118]---[2.00e-95]---[1.00e-90]---[1.00e-83]---[1.00e-72]---[2.00e-66]---[2.00e-37]---[2.00e-29	cd07447 CRD_Carboxypeptidase_Z Cysteine-rich domain of carboxypeptidase Z a member of the carboxypeptidase E family. The cysteine-rich-domain (CRD) is an essential part of carboxypeptidase Z a member of the carboxypeptidase E family of metallocarboxypeptidases. This is a group of Zn-dependent enzymes implicated in the intra- and extracellular processing of proteins. Carboxypeptidase Z removes C-t…	-	-	-	756	+	1	0.017785	0
comp116203_c0_seq1	P			cellular response to osmotic stress	4276	-	-	-	-	-	-	-	-	-	-	-	-	-	-	-	UniRef90_F7CVN3	660	5e-52	338	15.435	65.6805	1	2	Uncharacterized protein (Fragment)	Monodelphis domestica	GO:0070830]---[GO:0010633]---[GO:0050680]---[GO:0046329]---[GO:0006970	tight junction assembly]---[negative regulation of epithelial cell migration]---[negative regulation of epithelial cell proliferation]---[negative regulation of JNK cascade]---[response to osmotic stress	-	-	GO:0005923]---[GO:0031410]---[GO:0016021	tight junction]---[cytoplasmic vesicle]---[integral to membrane	PRK12678]---[PRK12678	186-728]---[135-695	1.00e-07]---[5.00e-06	PRK12678 PRK12678 transcription termination factor Rho Provisional.	-	-	-	469	+	2	0.0215828	0
comp116213_c0_seq6:2282-3202	P			base-excision repair	921	P13051	918	2e-154	313	99.6743	100	1	0	Uracil-DNA glycosylase	Homo sapiens	3.2.2.27	Uracil-DNA glycosylase.	-	-	-	UniRef90_W5MAF3	918	6e-167	302	99.6743	100	1	0	Uracil-DNA glycosylase	Lepisosteus oculatus	GO:0006284]---[GO:0070734]---[GO:0051568]---[GO:0045893]---[GO:0044030	base-excision repair]---[histone H3-K27 methylation]---[histone H3-K4 methylation]---[positive regulation of transcription, DNA-dependent]---[regulation of DNA methylation	GO:0043739	G/U mismatch-specific uracil-DNA glycosylase activity	GO:0005739]---[GO:0005634	mitochondrion]---[nucleus	PRK05254]---[TIGR00628]---[cd10027]---[COG0692]---[PHA03347]---[PHA03200]---[PHA03202]---[PHA03204]---[PHA03201]---[PHA03199]---[smart00986]---[smart00987]---[cd09593]---[pfam03167	268-909]---[271-894]---[304-909]---[265-912]---[331-909]---[331-918]---[79-912]---[271-909]---[262-909]---[271-909]---[412-879]---[412-840]---[421-816]---[409-870	8.00e-131]---[1.00e-128]---[1.00e-128]---[1.00e-127]---[1.00e-79]---[9.00e-77]---[2.00e-69]---[5.00e-62]---[1.00e-60]---[8.00e-59]---[2.00e-32]---[3.00e-29]---[7.00e-19]---[4.00e-15	PRK05254 PRK05254 uracil-DNA glycosylase Provisional.]---[TIGR00628 Uracil-DNA_glycosylase uracil-DNA glycosylase. All proteins in this family for which functions are known are uracil-DNA glycosylases that function in base excision repair. This family is based on the phylogenomic analysis of JA Eisen (1999 Ph.D. Thesis Stanford University). DNA metabolism DNA replication recombination and repair …	-	-	-	306	+	0	0.0228261	0
comp116520_c0_seq3:2289-5339	P			regulation of cell septum assembly	3051	O43303	3048	0	1012	99.9017	100	1	0	Centriolar coiled-coil protein of 110 kDa	Homo sapiens	-	-	-	-	-	UniRef90_G3X1Z6	3048	0	1016	99.9017	100	1	0	Uncharacterized protein	Sarcophilus harrisii	GO:0007099]---[GO:0051298]---[GO:0032053]---[GO:0000086]---[GO:0045724]---[GO:0032465	centriole replication]---[centrosome duplication]---[microtubule basal body organization]---[G2/M transition of mitotic cell cycle]---[positive regulation of flagellum assembly]---[regulation of cytokinesis	-	-	GO:0005814]---[GO:0005813]---[GO:0005929]---[GO:0005829]---[GO:0043234	centriole]---[centrosome]---[cilium]---[cytosol]---[protein complex	pfam16025	85-375	5e-15	pfam16025 CALM_bind Calcium-dependent calmodulin binding. This domain is found at the N-terminus of centriolar coiled-coil protein of 110 kDa (CCP110) where is binds calmodulin. Binding of calmodulin to this domain is calcium dependent.	-	-	-	1016	+	0	0.00153755	0
comp116545_c0_seq1:627-2411	P			intracellular protein transport	1785	Q91ZR2	1782	0	614	99.8319	100	1	0	Sorting nexin-18	Mus musculus	-	-	-	-	-	UniRef90_Q96RF0-2	1782	0	624	99.8319	100	1	0	Isoform 2 of Sorting nexin-18	Eutheria	GO:0036089]---[GO:0006897]---[GO:0016197]---[GO:0006886]---[GO:0000281]---[GO:0007067]---[GO:0043547]---[GO:0016050	cleavage furrow formation]---[endocytosis]---[endosomal transport]---[intracellular protein transport]---[cytokinesis after mitosis]---[mitosis]---[positive regulation of GTPase activity]---[vesicle organization	GO:0035091]---[GO:0005546	phosphatidylinositol binding]---[phosphatidylinositol-4,5-bisphosphate binding	GO:0030659]---[GO:0016023]---[GO:0005768]---[GO:0010008]---[GO:0070062]---[GO:0031234]---[GO:0019898]---[GO:0030426]---[GO:0043231]---[GO:0043025]---[GO:0005654	cytoplasmic vesicle membrane]---[cytoplasmic membrane-bounded vesicle]---[endosome]---[endosome membrane]---[extracellular vesicular exosome]---[extrinsic to internal side of plasma membrane]---[extrinsic to membrane]---[growth cone]---[intracellular membrane-bounded organelle]---[neuronal cell body]---[nucleoplasm	cd11897]---[cd11763]---[cd11896]---[smart00326]---[cd07670]---[pfam10456]---[cd07626]---[cd07669]---[cd07668]---[cd07286]---[cd06862]---[cd07285]---[cd06859]---[cd06093]---[cd06860]---[pfam00787]---[cd06861]---[smart00312]---[cd07284]---[cd06863	10-174]---[10-174]---[10-174]---[10-171]---[1153-1773]---[1069-1776]---[1177-1773]---[1168-1773]---[1165-1773]---[748-1122]---[748-1122]---[748-1122]---[748-1062]---[754-1062]---[751-1062]---[778-1062]---[748-1062]---[778-1062]---[751-1062]---[754-1062	4.00e-32]---[2.00e-24]---[4.00e-20]---[4.00e-15]---[7.00e-136]---[1.00e-129]---[3.00e-93]---[5.00e-80]---[4.00e-53]---[2.00e-91]---[2.00e-74]---[1.00e-48]---[2.00e-27]---[4.00e-22]---[3.00e-21]---[3.00e-21]---[2.00e-20]---[3.00e-18]---[2.00e-16]---[6.00e-16	cd11897 SH3_SNX18 Src Homology 3 domain of Sorting nexin 18. SNX18 is localized to peripheral endosomal structures and acts in a trafficking pathway that is clathrin-independent but relies on AP-1 and PACS1. It binds FIP5 and is required for apical lumen formation. It may also play a role in axonal elongation. SNXs are Phox homology (PX) domain containing proteins that are involved in regulating …	-	-	-	594	+	0	0.0472903	0
comp116582_c0_seq2	P			peptidoglycan catabolic process	3735	P35475	1764	0	653	47.2289	90.3522	1	0	Alpha-L-iduronidase	Homo sapiens	3.2.1.76	L-iduronidase.	-	-	-	UniRef90_UPI00042BBED3	1761	0	636	47.1486	92.2956	1	0	PREDICTED alpha-L-iduronidase	Durocryptodira	GO:0030207]---[GO:0030209]---[GO:0005984]---[GO:0006027	chondroitin sulfate catabolic process]---[dermatan sulfate catabolic process]---[disaccharide metabolic process]---[glycosaminoglycan catabolic process	GO:0003940	L-iduronidase activity	GO:0030135]---[GO:0070062]---[GO:0043202	coated vesicle]---[extracellular vesicular exosome]---[lysosomal lumen	pfam01229	343-1761	2e-142	pfam01229 Glyco_hydro_39 Glycosyl hydrolases family 39.	-	-	-	596	+	0	0.0126192	0
comp116742_c0_seq2:193-2535	P				2343	Q5XIX0	1458	9e-140	703	62.2279	66.1451	1	0	DnaJ homolog subfamily C member 14	Rattus norvegicus	-	-	-	-	-	UniRef90_M7B1T0	1671	0	631	71.3188	88.2726	1	0	DnaJ like protein subfamily C member 14	Chelonia mydas	-	-	-	-	GO:0016021	integral to membrane	pfam00226]---[smart00271]---[cd06257]---[TIGR02349]---[COG0484]---[COG2214]---[PRK14279]---[PRK14295]---[PRK10767]---[PRK14289]---[PRK14298]---[PRK14291]---[PRK14297]---[PRK14281]---[PRK14276]---[PRK14278]---[PRK14277]---[PRK14283]---[PRK14299]---[pfam14901	1540-1725]---[1540-1710]---[1540-1701]---[1546-1722]---[1549-1722]---[1522-1722]---[1546-1737]---[1546-1734]---[1546-1722]---[1546-1725]---[1546-1725]---[1546-1725]---[1546-1725]---[1546-1725]---[1546-1725]---[1552-1728]---[1546-1725]---[1546-1725]---[1546-1725]---[1813-2073	5.00e-24]---[1.00e-18]---[4.00e-18]---[4.00e-17]---[4.00e-16]---[3.00e-15]---[7.00e-15]---[2.00e-14]---[2.00e-14]---[2.00e-14]---[3.00e-14]---[5.00e-14]---[4.00e-13]---[8.00e-13]---[8.00e-13]---[9.00e-13]---[1.00e-12]---[1.00e-12]---[1.00e-12]---[1.00e-43	pfam00226 DnaJ DnaJ domain. DnaJ domains (J-domains) are associated with hsp70 heat-shock system and it is thought that this domain mediates the interaction. DnaJ-domain is therefore part of a chaperone (protein folding) system. The T-antigens although not in Prosite are confirmed as DnaJ containing domains from literature.]---[smart00271 DnaJ DnaJ molecular chaperone homology domain. ]---[cd0625…	-	-	-	780	+	0	0.0556998	0
comp116769_c1_seq3:1338-4748	P			homophilic cell adhesion via plasma membrane adhesion molecules	3411	O14917	3342	0	1159	97.9771	98.1881	1	0	Protocadherin-17	Homo sapiens	-	-	-	-	-	UniRef90_F1NXI0	3342	0	1160	97.9771	98.1897	1	0	Uncharacterized protein	Sauria	GO:0030534]---[GO:0007156]---[GO:0050805]---[GO:2000807	adult behavior]---[homophilic cell adhesion]---[negative regulation of synaptic transmission]---[regulation of synaptic vesicle clustering	GO:0005509	calcium ion binding	GO:0016021]---[GO:0005886	integral to membrane]---[plasma membrane	cd11304]---[cd11304]---[smart00112]---[smart00112]---[pfam00028]---[pfam08266]---[cd11304]---[cd11304]---[cd11304]---[smart00112]---[smart00112]---[smart00112]---[pfam00028]---[pfam00028]---[pfam00028]---[cd11304]---[smart00112]---[pfam00028	409-705]---[67-372]---[454-711]---[175-378]---[409-690]---[64-321]---[1375-1677]---[1069-1347]---[1729-1986]---[1429-1683]---[1111-1353]---[1771-1986]---[1729-1986]---[1381-1662]---[1057-1299]---[730-1029]---[784-1035]---[730-1011	1.00e-24]---[1.00e-10]---[2.00e-18]---[5.00e-08]---[5.00e-13]---[3.00e-18]---[4.00e-28]---[3.00e-26]---[1.00e-23]---[7.00e-22]---[4.00e-20]---[8.00e-17]---[2.00e-18]---[2.00e-17]---[2.00e-14]---[6.00e-32]---[2.00e-22]---[6.00e-19	cd11304 Cadherin_repeat Cadherin tandem repeat domain. Cadherins are glycoproteins involved in Ca2 -mediated cell-cell adhesion. The cadherin repeat domains occur as tandem repeats in the extracellular regions which are thought to mediate cell-cell contact when bound to calcium. They play numerous roles in cell fate signalling proliferation differentiation and migration members include E- N- P- T…	-	-	-	1136	+	0	0.0326633	0
comp116776_c0_seq1	P				2911	Q5RKJ0	801	3e-50	326	27.5163	86.5031	1	0	Protein FAM110C	Rattus norvegicus	-	-	-	-	-	UniRef90_UPI00074FFACB	948	9e-77	361	32.5661	98.615	1	0	PREDICTED protein FAM110C	Gekko japonicus	-	-	-	-	-	-	pfam14161]---[pfam14160	220-372]---[787-1101	2.00e-12]---[2.00e-43	pfam14161 FAM110_N Centrosome-associated N terminus. This is the N-terminus of a family of proteins that colocalize with the centrosome/microtubule organization centre in interphase and at the spindle poles in mitosis.]---[pfam14160 FAM110_C Centrosome-associated C terminus. This is the C-terminus of a family of proteins that colocalize with the centrosome/microtubule organization centre in inter…	-	-	-	370	+	0	0.0589931	0
comp116786_c0_seq6	P				5780	Q6P9P0	1656	4e-177	1278	28.6505	43.1142	1	2	SMC5-SMC6 complex localization factor protein 2	Mus musculus	-	-	-	-	-	UniRef90_UPI0003C4A34F	1659	0	1175	28.7024	47.4043	1	2	PREDICTED protein FAM178A isoform X1	Pelodiscus sinensis	-	-	-	-	-	-	pfam14816	2400-3497	2e-146	pfam14816 FAM178 Family of unknown function FAM178.	-	-	-	1221	+	2	0.0222143	0
comp116981_c0_seq3:324-1913	P			regulation of transcription, DNA-templated	1590	P22309	1443	0	533	90.7547	90.2439	1	0	UDP-glucuronosyltransferase 1-1	Homo sapiens	2.4.1.17	Glucuronosyltransferase.	-	-	-	UniRef90_UPI00077793DF	1506	0	527	94.717	93.9279	1	0	UPI00077793DF related cluster	unknown	GO:0006953]---[GO:0031100]---[GO:0006789]---[GO:0070980]---[GO:0052695]---[GO:0071392]---[GO:0071361]---[GO:0071385]---[GO:0007586]---[GO:0017144]---[GO:0008210]---[GO:0051552]---[GO:0009813]---[GO:0052696]---[GO:0042167]---[GO:0046483]---[GO:0001889]---[GO:2001030]---[GO:0045922]---[GO:0045939]---[GO:0042493]---[GO:0032496]---[GO:0007584]---[GO:0042594]---[GO:0042573]---[GO:0008202]---[GO:0052697	acute-phase response]---[organ regeneration]---[bilirubin conjugation]---[biphenyl catabolic process]---[cellular glucuronidation]---[cellular response to estradiol stimulus]---[cellular response to ethanol]---[cellular response to glucocorticoid stimulus]---[digestion]---[drug metabolic process]---[estrogen metabolic process]---[flavone metabolic process]---[flavonoid biosynthetic process]---[fl…	GO:0019899]---[GO:0004857]---[GO:0015020]---[GO:0046982]---[GO:0042803]---[GO:0001972]---[GO:0005496	enzyme binding]---[enzyme inhibitor activity]---[glucuronosyltransferase activity]---[protein heterodimerization activity]---[protein homodimerization activity]---[retinoic acid binding]---[steroid binding	GO:0070069]---[GO:0005783]---[GO:0034663]---[GO:0005789]---[GO:0005887	cytochrome complex]---[endoplasmic reticulum]---[endoplasmic reticulum chaperone complex]---[endoplasmic reticulum membrane]---[integral to plasma membrane	TIGR04516]---[PLN02534]---[PLN02555]---[PLN02992]---[PLN00164]---[PLN02554]---[COG0707]---[PLN02863]---[pfam00201]---[PHA03392]---[cd03784]---[COG1819]---[TIGR01426]---[PLN02410]---[PLN02152]---[PLN02210]---[PLN02167]---[PLN02207]---[PLN02448]---[PLN02562	1024-1332]---[1048-1242]---[1045-1203]---[1057-1200]---[1054-1242]---[1045-1230]---[1069-1374]---[1057-1200]---[79-1518]---[778-1506]---[904-1335]---[400-1335]---[895-1332]---[796-1212]---[670-1212]---[901-1347]---[676-1200]---[805-1200]---[778-1209]---[901-1326	1.00e-08]---[2.00e-08]---[1.00e-07]---[1.00e-07]---[2.00e-07]---[1.00e-06]---[2.00e-06]---[3.00e-06]---[0.00e+00]---[1.00e-40]---[4.00e-29]---[8.00e-27]---[1.00e-20]---[3.00e-10]---[5.00e-08]---[3.00e-07]---[3.00e-07]---[5.00e-07]---[2.00e-06]---[3.00e-06	TIGR04516 probable_glycosyltransferase glycosyltransferase activator-dependent family. Many biosynthesis clusters for secondary metabolites feature a glycosyltransferase gene next to a P450 homolog often with the P450 lacking a critical heme-binding Cys. These P540-derived sequences seem to be allosteric activators of glycosyltransferases such as the member of this family. This model describes a …	-	-	-	529	+	0	0.00845437	0
comp117005_c0_seq1:573-1523	P				951	Q5M843	936	5e-149	315	98.4227	100	1	0	2-oxoglutarate and iron-dependent oxygenase domain-containing protein 3	Rattus norvegicus	-	-	-	-	-	UniRef90_A0A151N344	891	3e-157	322	93.6909	91.9255	1	0	2-oxoglutarate and iron-dependent oxygenase domain-containing protein 3	Alligator	-	-	GO:0005506]---[GO:0031418]---[GO:0016705	iron ion binding]---[L-ascorbic acid binding]---[oxidoreductase activity, acting on paired donors, with incorporation or reduction of molecular oxygen	-	-	smart00702]---[pfam13661]---[pfam13640	583-909]---[613-786]---[676-909	2.00e-21]---[2.00e-09]---[5.00e-06	smart00702 P4Hc Prolyl 4-hydroxylase alpha subunit homologues. Mammalian enzymes catalyse hydroxylation of collagen for example. Prokaryotic enzymes might catalyse hydroxylation of antibiotic peptides. These are 2-oxoglutarate-dependent dioxygenases requiring 2-oxoglutarate and dioxygen as cosubstrates and ferrous iron as a cofactor.]---[pfam13661 2OG-FeII_Oxy_4 2OG-Fe(II) oxygenase superfamily. …	-	-	-	316	+	0	0.0249757	0
comp117153_c0_seq1:306-1247	P			translation	942	Q8BGF9	939	0	314	99.6815	100	1	0	Solute carrier family 25 member 44	Mus musculus	-	-	-	-	-	UniRef90_Q66JC1	939	0	313	99.6815	100	1	0	MGC79800 protein	Xenopus	GO:0006412]---[GO:0055085	translation]---[transmembrane transport	GO:0003735	structural constituent of ribosome	GO:0016021]---[GO:0005743]---[GO:0005739	integral to membrane]---[mitochondrial inner membrane]---[mitochondrion	pfam00153]---[pfam00153]---[pfam00153]---[PTZ00169]---[PTZ00169]---[PTZ00169]---[PTZ00168]---[PTZ00168	655-903]---[313-639]---[103-315]---[103-570]---[136-900]---[79-240]---[37-846]---[535-900	9.00e-16]---[2.00e-15]---[3.00e-15]---[5.00e-09]---[9.00e-09]---[5.00e-07]---[1.00e-08]---[1.00e-06	pfam00153 Mito_carr Mitochondrial carrier protein. ]---[PTZ00169 PTZ00169 ADP/ATP transporter on adenylate translocase Provisional.]---[PTZ00168 PTZ00168 mitochondrial carrier protein Provisional.	-	-	-	313	+	0	0.0165884	0
comp117242_c0_seq2:198-1523	P				1326	Q15573	1146	1e-146	450	86.4253	85.1111	1	0	TATA box-binding protein-associated factor RNA polymerase I subunit A	Homo sapiens	-	-	-	-	-	UniRef90_K7GA22	1236	3e-170	470	93.2127	87.8723	1	0	Uncharacterized protein	Pelodiscus sinensis	-	-	-	-	GO:0015630]---[GO:0005634	microtubule cytoskeleton]---[nucleus	pfam14929	109-1299	9e-70	pfam14929 TAF1_subA TAF RNA Polymerase I subunit A. TATA box binding protein associated factor RNA Polymerase I subunit A is found in eukaryotes and is encoded by the gene TAF1A in humans. Its function is to aid transcription of DNA into RNA by binding to the promoter at the -10 TATA box site. It is a component of the transcription factor SL1/TIF-IB complex involved in PIC assembly (preinitiation…	-	-	-	441	+	0	0.014303	0
comp117372_c0_seq4:669-4391	P				3723	Q14687	2442	0	1217	65.5923	67.3788	1	0	Genetic suppressor element 1	Homo sapiens	-	-	-	-	-	UniRef90_UPI000388BEDB	2442	0	1595	65.5923	50.721	1	0	PREDICTED genetic suppressor element 1 isoform X1	Chrysemys picta bellii	-	-	-	-	-	-	pfam12540]---[pfam12540]---[TIGR04526	241-621]---[2251-2676]---[2767-3075	2.00e-08]---[5.00e-33]---[3.00e-06	pfam12540 DUF3736 Protein of unknown function (DUF3736). This domain family is found in eukaryotes and is typically between 135 and 160 amino acids in length.]---[TIGR04526 predic_Ig_block putative immunoglobulin-blocking virulence protein. Members of this family are putative virulence proteins of Mycoplasma and Ureaplasma species. Members share a region of sequence similarity (see TIGR04524) wit…	-	-	-	1240	+	0	0.0185495	0
comp117440_c0_seq1	P				1627	Q59RQ0	585	4e-12	906	35.9557	20.9713	1	1	ATP-dependent DNA helicase PIF1	Candida albicans (strain SC5314 / ATCC MYA-2876)	3.6.4.12	DNA helicase.	-	-	-	UniRef90_UPI0006D4ED50	774	1e-53	1604	47.5722	15.1496	1	1	PREDICTED uncharacterized protein LOC103578710	Microplitis demolitor	-	-	-	-	-	-	TIGR01447]---[pfam05970]---[pfam13604	509-919]---[401-1084]---[518-1093	8.00e-06]---[6.00e-24]---[4.00e-07	TIGR01447 recD exodeoxyribonuclease V alpha subunit. This family describes the exodeoxyribonuclease V alpha subunit RecD. RecD is part of a RecBCD complex. A related family in the Gram-positive bacteria separates in a phylogenetic tree has an additional N-terminal extension of about 200 residues and is not supported as a member of a RecBCD complex by neighboring genes. The related family is conse…	-	-	-	202	+	0	0.00914173	0
comp117504_c0_seq14	P				6560	Q8N8Z6	2172	0	715	33.1098	95.2448	1	2	Discoidin CUB and LCCL domain-containing protein 1	Homo sapiens	-	-	-	-	-	UniRef90_E1C5Q1	2172	0	798	33.1098	85.589	1	2	Uncharacterized protein	Aves	-	-	GO:0070492	oligosaccharide binding	GO:0016021	integral to membrane	cd00041]---[smart00042]---[pfam00431]---[cd00057]---[pfam00754]---[smart00231]---[pfam03815]---[smart00603	435-770]---[465-764]---[435-764]---[1134-1556]---[1134-1550]---[1083-1559]---[789-1067]---[840-1040	6.00e-26]---[3.00e-21]---[1.00e-19]---[2.00e-32]---[1.00e-25]---[6.00e-23]---[2.00e-19]---[2.00e-14	cd00041 CUB CUB domain extracellular domain present in proteins mostly known to be involved in development not found in prokaryotes plants and yeast.]---[smart00042 CUB Domain first found in C1r C1s uEGF and bone morphogenetic protein. This domain is found mostly among developmentally-regulated proteins. Spermadhesins contain only this domain.]---[pfam00431 CUB CUB domain. ]---[cd00057 FA58C Coag…	-	-	-	821	+	2	0.0693181	0
comp117504_c3_seq1:42-1382	P			cellulose catabolic process	1341	Q6INX4	1335	0	445	99.5526	100	1	0	Mitochondrial enolase superfamily member 1	Xenopus laevis	4.2.1.68	L-fuconate dehydratase.	-	-	-	UniRef90_G1KHZ4	1326	0	447	98.8814	98.8814	1	0	Uncharacterized protein	Anolis carolinensis	GO:0044275	cellular carbohydrate catabolic process	GO:0016853]---[GO:0050023]---[GO:0000287	isomerase activity]---[L-fuconate dehydratase activity]---[magnesium ion binding	GO:0005739	mitochondrion	smart00922]---[cd03320]---[cd03319]---[cd03318]---[cd03326]---[pfam02746]---[cd03324]---[cd03316]---[COG4948]---[pfam13378]---[cd03327]---[cd03328]---[cd00308]---[cd03325]---[cd03321]---[cd03315]---[PRK15440]---[PRK14017]---[cd03329]---[cd03322	601-885]---[586-906]---[115-930]---[64-882]---[340-915]---[16-414]---[10-1257]---[13-1251]---[10-1284]---[640-1257]---[115-1257]---[13-1260]---[691-1110]---[112-1083]---[13-1281]---[346-1104]---[115-1077]---[121-1269]---[13-1077]---[115-1284	3.00e-28]---[4.00e-15]---[2.00e-14]---[2.00e-14]---[8.00e-14]---[2.00e-09]---[0.00e+00]---[9.00e-75]---[2.00e-71]---[5.00e-62]---[3.00e-39]---[2.00e-28]---[4.00e-24]---[8.00e-23]---[1.00e-21]---[5.00e-16]---[6.00e-13]---[1.00e-11]---[2.00e-09]---[4.00e-09	smart00922 MR_MLE Mandelate racemase / muconate lactonizing enzyme C-terminal domain. Mandelate racemase (MR) and muconate lactonizing enzyme (MLE) are two bacterial enzymes involved in aromatic acid catabolism. They catalyze mechanistically distinct reactions yet they are related at the level of their primary quaternary (homooctamer) and tertiary structures.. This entry represents the C-terminal…	-	-	-	446	+	0	0.0280752	0
comp117658_c0_seq2:1381-2004	P				623	Q8N184	546	3e-66	647	87.6404	28.1298	1	0	Zinc finger protein 567	Homo sapiens	-	-	-	-	-	UniRef90_UPI0006431070	540	4e-67	211	86.6774	85.3081	1	0	PREDICTED zinc finger protein 678-like partial	Microcebus murinus	-	-	-	-	-	-	sd00017]---[sd00017]---[sd00017]---[sd00017]---[sd00017]---[sd00017]---[sd00019]---[sd00019]---[sd00019]---[sd00019]---[sd00019]---[sd00019	250-483]---[337-567]---[82-315]---[169-399]---[418-621]---[79-231]---[253-399]---[421-567]---[85-231]---[337-483]---[169-315]---[505-621	6.00e-28]---[6.00e-27]---[5.00e-26]---[5.00e-26]---[2.00e-24]---[3.00e-14]---[4.00e-14]---[1.00e-13]---[3.00e-13]---[4.00e-13]---[1.00e-11]---[6.00e-11	sd00017 ZF_C2H2 Zinc finger C2H2 type. The C2H2 zinc finger is a classical zinc finger domain. C2H2-type zinc fingers are ubiquitous more than 1 of all mammalian proteins are predicted to contain at least one zinc finger. They often function as DNA or protein binding structural motifs such as in eukaryotic transcription factors and therefore they play important roles in cellular processes such as…	-	-	-	207	+	0	0.318622	0
comp117660_c0_seq4:6855-7823	P				969	P49756	891	4e-114	843	91.9505	34.1637	1	0	RNA-binding protein 25	Homo sapiens	-	-	-	-	-	UniRef90_P49756-3	906	2e-122	300	93.4985	97.6667	1	0	Isoform 3 of RNA-binding protein 25	Eutheria	-	-	GO:0003676]---[GO:0000166	nucleic acid binding]---[nucleotide binding	-	-	cd12446]---[cd00590]---[cd12671]---[cd12398]---[smart00360]---[pfam00076]---[cd12380]---[cd12231]---[cd12336	304-552]---[310-525]---[310-522]---[310-522]---[307-522]---[310-519]---[304-522]---[310-525]---[307-525	4.00e-43]---[8.00e-12]---[8.00e-11]---[1.00e-10]---[2.00e-10]---[3.00e-08]---[3.00e-08]---[1.00e-07]---[5.00e-06	cd12446 RRM_RBM25 RNA recognition motif in eukaryotic RNA-binding protein 25 and similar proteins. This subfamily corresponds to the RRM of RBM25 also termed Arg/Glu/Asp-rich protein of 120 kDa (RED120) or protein S164 or RNA-binding region-containing protein 7 an evolutionary-conserved splicing coactivator SRm160 (SR-related nuclear matrix protein of 160 kDa )-interacting protein. RBM25 belongs …	-	-	-	322	+	0	0.0112729	0
comp117748_c2_seq2:177-1376	P				1200	Q8NEM1	1092	5e-22	530	91	67.1698	1	0	Zinc finger protein 680	Homo sapiens	-	-	-	-	-	UniRef90_UPI0006B17FA0	1107	6e-28	401	92.25	95.0125	1	0	PREDICTED zinc finger protein 282-like	Thamnophis sirtalis	-	-	-	-	-	-	sd00019]---[pfam01352]---[cd07765]---[smart00349]---[sd00017]---[sd00017]---[sd00017]---[sd00019]---[sd00019	889-963]---[28-117]---[28-117]---[28-174]---[898-1068]---[889-1047]---[982-1077]---[901-1047]---[985-1077	9.00e-06]---[5.00e-13]---[2.00e-12]---[8.00e-11]---[1.00e-23]---[2.00e-22]---[2.00e-07]---[1.00e-20]---[5.00e-08	sd00019 ZF_C2H2 Zinc finger C2H2 type. The C2H2 zinc finger is a classical zinc finger domain. C2H2-type zinc fingers are ubiquitous more than 1 of all mammalian proteins are predicted to contain at least one zinc finger. They often function as DNA or protein binding structural motifs such as in eukaryotic transcription factors and therefore they play important roles in cellular processes such as…	-	-	-	399	+	0	0.0663933	0
comp117799_c1_seq1:326-1069	P				744	Q6NRY9	741	7e-176	247	99.5968	100	1	0	14-3-3 protein gamma-B	Xenopus laevis	-	-	-	-	-	UniRef90_P61981	741	1e-172	247	99.5968	100	1	0	14-3-3 protein gamma	Gnathostomata	-	-	-	-	GO:0005737	cytoplasm	cd10024]---[pfam00244]---[cd10022]---[cd11310]---[cd10025]---[cd08774]---[cd10023]---[cd10019]---[COG5040]---[cd11309]---[cd10026]---[cd10020]---[smart00101	4-741]---[16-708]---[7-705]---[7-708]---[7-723]---[13-693]---[4-708]---[4-735]---[10-741]---[10-708]---[10-720]---[10-705]---[10-732	4.00e-160]---[1.00e-140]---[3.00e-140]---[4.00e-139]---[1.00e-131]---[9.00e-130]---[3.00e-129]---[1.00e-126]---[2.00e-117]---[6.00e-117]---[6.00e-116]---[6.00e-116]---[2.00e-110	cd10024 14-3-3_gamma 14-3-3 gamma an isoform of 14-3-3 protein. 14-3-3 gamma isoform (also known as tyrosine 3-monooxygenase/tryptophan 5-monooxygenase activation protein gamma polypeptide) is encoded by the YWHAG gene in humans and is induced by growth factors in human vascular smooth muscle cells. It is also highly expressed in skeletal and heart muscles suggesting an important role in muscle t…	-	-	-	247	+	0	0.0368035	0
comp117802_c0_seq1:732-1421	P				690	Q6ZUX7	687	6e-122	228	99.5652	100	1	0	Lipoma HMGIC fusion partner-like 2 protein	Homo sapiens	-	-	-	-	-	UniRef90_E1BVB5	687	7e-128	228	99.5652	100	1	0	Uncharacterized protein	Sauria	-	-	-	-	GO:0016021	integral to membrane	pfam10242	25-615	3e-56	pfam10242 L_HGMIC_fpl Lipoma HMGIC fusion partner-like protein. This is a group of proteins expressed from a series of genes referred to as Lipoma HGMIC fusion partner-like. The proteins carry four highly conserved transmembrane domains in this entry. In certain instances eg in LHFPL5 mutations cause deafness in humans and hypospadias and LHFPL1 is transcribed in six liver tumour cell lines.	-	-	-	229	+	0	0.0139524	0
comp117963_c11_seq6:2462-3226	P				765	U3U715	756	3e-110	337	98.8235	76.2611	1	0	Histidine N-acetyltransferase	Scomber australasicus	2.3.1.33	Histidine N-acetyltransferase.	-	-	-	UniRef90_H3AID0	762	1e-124	329	99.6078	77.2036	1	0	Uncharacterized protein	Latimeria chalumnae	-	-	GO:0008080	N-acetyltransferase activity	-	-	-	-	-	-	-	-	-	254	+	0	0.0153811	0
comp118031_c0_seq1:115-459	P				345	Q5RFN7	342	4e-61	114	99.1304	100	1	0	SH3 domain-binding glutamic acid-rich-like protein	Pongo abelii	-	-	-	-	-	UniRef90_Q58E92	342	6e-65	117	99.1304	97.4359	1	0	SH3 domain-binding glutamic acid-rich-like protein	Xenopus	-	-	-	-	-	-	cd03030]---[pfam04908]---[cd02066	4-291]---[1-294]---[4-261	2.00e-55]---[2.00e-48]---[9.00e-19	cd03030 GRX_SH3BGR Glutaredoxin (GRX) family SH3BGR (SH3 domain binding glutamic acid-rich protein) subfamily a recently-identified subfamily composed of SH3BGR and similar proteins possessing significant sequence similarity to GRX but without a redox active CXXC motif. The SH3BGR gene was cloned in an effort to identify genes mapping to chromosome 21 which could be involved in the pathogenesis o…	-	-	-	114	+	0	0.0117958	0
comp118047_c0_seq1:3264-5825	P			protein quality control for misfolded or incompletely synthesized proteins	2562	Q9DBN5	2541	0	852	99.1803	99.5305	1	0	Lon protease homolog 2 peroxisomal	Mus musculus	-	-	-	-	-	UniRef90_E2RG41	2541	0	852	99.1803	99.5305	1	0	Lon protease homolog 2 peroxisomal	Amniota	GO:0006515]---[GO:0016558]---[GO:0016485]---[GO:0006625]---[GO:0031998]---[GO:0014070	misfolded or incompletely synthesized protein catabolic process]---[protein import into peroxisome matrix]---[protein processing]---[protein targeting to peroxisome]---[regulation of fatty acid beta-oxidation]---[response to organic cyclic compound	GO:0005524]---[GO:0004176]---[GO:0019899]---[GO:0008233]---[GO:0002020]---[GO:0005102]---[GO:0004252	ATP binding]---[ATP-dependent peptidase activity]---[enzyme binding]---[peptidase activity]---[protease binding]---[receptor binding]---[serine-type endopeptidase activity	GO:0005737]---[GO:0016020]---[GO:0005634]---[GO:0005782]---[GO:0005777	cytoplasm]---[membrane]---[nucleus]---[peroxisomal matrix]---[peroxisome	pfam02190]---[pfam00004]---[COG0714]---[cd00009]---[pfam07728]---[COG0464]---[TIGR02639]---[PRK00131]---[PRK13765]---[TIGR00764]---[COG1750]---[PRK11823]---[COG0466]---[TIGR00763]---[PRK10787]---[pfam05362]---[TIGR02902]---[COG1067]---[TIGR02903]---[TIGR02653	43-654]---[1120-1548]---[1102-1575]---[1063-1548]---[1120-1524]---[1042-1587]---[1126-1707]---[1105-1197]---[2038-2517]---[2041-2517]---[2224-2418]---[2203-2514]---[37-2517]---[46-2508]---[175-2508]---[1888-2514]---[1474-2508]---[1966-2520]---[1930-2508]---[1942-2439	5.00e-24]---[2.00e-28]---[4.00e-14]---[1.00e-11]---[9.00e-09]---[8.00e-08]---[8.00e-08]---[3.00e-06]---[2.00e-20]---[3.00e-20]---[8.00e-10]---[4.00e-07]---[0.00e+00]---[0.00e+00]---[2.00e-179]---[6.00e-99]---[1.00e-25]---[8.00e-23]---[4.00e-19]---[7.00e-07	pfam02190 LON_substr_bdg ATP-dependent protease La (LON) substrate-binding domain. This domain has been shown to be part of the PUA superfamily. This domain represents a general protein and polypeptide interaction domain for the ATP-dependent serine peptidase LON Peptidase_S16 pfam05362. ATP-dependent Lon proteases are conserved in all living organizms and catalyze rapid turnover of short-lived r…	-	-	-	853	+	0	0.0179285	0
comp118170_c1_seq5:1624-3051	P			proline catabolic process to glutamate	1428	Q6PAY6	1227	0	466	85.9244	87.7682	1	0	Probable proline dehydrogenase 2	Xenopus laevis	1.5.5.2	Proline dehydrogenase.	Amino-acid degradation	L-proline degradation into L-glutamate	L-glutamate from L-proline: step 1/2	UniRef90_Q5M8F5	1317	0	458	92.2269	94.5415	1	0	Prodh2-prov protein (Fragment)	Xenopus tropicalis	GO:0010133	proline catabolic process to glutamate	GO:0004657	proline dehydrogenase activity	-	-	PLN02681]---[pfam01619]---[PRK11904	82-1413]---[718-1380]---[715-1347	3.00e-114]---[3.00e-68]---[1.00e-07	PLN02681 PLN02681 proline dehydrogenase.]---[pfam01619 Pro_dh Proline dehydrogenase. ]---[PRK11904 PRK11904 bifunctional proline dehydrogenase/pyrroline-5-carboxylate dehydrogenase Reviewed.	-	-	-	475	+	0	0.0185704	0
comp118180_c0_seq2:172-1116	P				945	O88451	918	2e-142	316	97.1429	96.519	1	0	Retinol dehydrogenase 7	Mus musculus	1.1.1.105	All-trans-retinol dehydrogenase (NAD( )).	Cofactor metabolism	retinol metabolism	-	UniRef90_UPI00084DB95F	882	4e-146	310	93.3333	94.8387	1	0	UPI00084DB95F related cluster	unknown	-	-	-	-	-	-	cd09805]---[cd05374]---[pfam00106]---[PRK06182]---[cd05233]---[COG1028]---[PRK06914]---[PRK05993]---[PRK08017]---[PRK06180]---[PRK05557]---[PRK06179]---[cd05339]---[cd05325]---[cd05332]---[cd05324]---[PRK05653]---[PRK12826]---[cd05333]---[COG4221	91-921]---[91-867]---[91-657]---[91-921]---[97-636]---[79-699]---[91-939]---[91-921]---[91-921]---[100-636]---[79-702]---[91-921]---[97-636]---[97-636]---[82-642]---[91-636]---[76-705]---[91-699]---[91-699]---[79-621	1.00e-137]---[2.00e-62]---[1.00e-44]---[4.00e-41]---[3.00e-40]---[4.00e-39]---[2.00e-37]---[1.00e-36]---[7.00e-36]---[6.00e-35]---[6.00e-35]---[3.00e-34]---[2.00e-33]---[1.00e-32]---[8.00e-32]---[1.00e-31]---[9.00e-31]---[3.00e-30]---[8.00e-30]---[9.00e-30	cd09805 type2_17beta_HSD-like_SDR_c human 17beta-hydroxysteroid dehydrogenase type 2 (type 2 17beta-HSD)-like classical (c) SDRs. 17beta-hydroxysteroid dehydrogenases are a group of isozymes that catalyze activation and inactivation of estrogen and androgens. This classical-SDR subgroup includes the human proteins type 2 17beta-HSD type 6 17beta-HSD type 2 11beta-HSD dehydrogenase/reductase SDR f…	-	-	-	314	+	0	0.00373972	0
comp1182314_c0_seq1	P				1239	Q8N7X0	906	8e-117	1667	73.1235	18.1764	1	2	Androglobin	Homo sapiens	-	-	-	-	-	UniRef90_A0A151NMK8	966	2e-140	370	77.9661	86.7568	1	2	Androglobin isoform A	Alligator mississippiensis	-	-	GO:0004198	calcium-dependent cysteine-type endopeptidase activity	GO:0005622	intracellular	smart00230]---[cd00044	300-971]---[666-992	3.00e-12]---[3.00e-11	smart00230 CysPc Calpain-like thiol protease family. Calpain-like thiol protease family (peptidase family C2). Calcium activated neutral protease (large subunit).]---[cd00044 CysPc Calpains domains IIa IIb calcium-dependent cytoplasmic cysteine proteinases papain-like. Functions in cytoskeletal remodeling processes cell differentiation apoptosis and signal transduction.	-	-	-	404	+	2	0.0179593	0
comp11824_c0_seq1:262-1311	P				1050	Q96KN7	594	1e-57	1286	56.5714	15.2411	1	0	X-linked retinitis pigmentosa GTPase regulator-interacting protein 1	Homo sapiens	-	-	-	-	-	UniRef90_UPI0006D9096E	606	5e-63	1302	57.7143	15.361	1	0	PREDICTED X-linked retinitis pigmentosa GTPase regulator-interacting protein 1	Latimeria chalumnae	-	-	-	-	-	-	-	-	-	-	-	-	-	349	+	0	0.0585453	0
comp1182508_c0_seq1	P			fatty acid beta-oxidation	580	P42125	405	7e-43	289	69.8276	47.4048	1	0	Enoyl-CoA delta isomerase 1 mitochondrial	Mus musculus	5.3.3.8	Dodecenoyl-CoA isomerase.	Lipid metabolism	fatty acid beta-oxidation	-	UniRef90_E9FSH3	495	6e-109	283	85.3448	58.3039	1	0	Putative uncharacterized protein	Daphnia pulex	GO:0006635	fatty acid beta-oxidation	GO:0004165	dodecenoyl-CoA delta-isomerase activity	GO:0005739	mitochondrion	cd06558]---[pfam00378]---[PLN03214]---[COG1024]---[PRK06213]---[PRK11730]---[PRK11154]---[PRK09674]---[PRK05809]---[PRK06688]---[PRK08138]---[PLN02600]---[PRK07657]---[PRK07658]---[TIGR02440]---[TIGR02437]---[PRK07659]---[TIGR02441]---[PRK06127]---[PLN02267	178-579]---[187-579]---[199-576]---[169-579]---[166-579]---[232-576]---[151-573]---[172-579]---[178-579]---[175-573]---[199-576]---[196-579]---[199-579]---[172-579]---[199-579]---[232-579]---[178-579]---[151-579]---[154-576]---[253-579	1.00e-37]---[1.00e-35]---[2.00e-31]---[4.00e-29]---[1.00e-17]---[1.00e-14]---[4.00e-14]---[6.00e-14]---[2.00e-13]---[2.00e-13]---[7.00e-13]---[1.00e-12]---[9.00e-12]---[2.00e-11]---[2.00e-11]---[3.00e-11]---[7.00e-11]---[1.00e-10]---[1.00e-10]---[8.00e-10	cd06558 crotonase-like Crotonase/Enoyl-Coenzyme A (CoA) hydratase superfamily. This superfamily contains a diverse set of enzymes including enoyl-CoA hydratase napthoate synthase methylmalonyl-CoA decarboxylase 3-hydoxybutyryl-CoA dehydratase and dienoyl-CoA isomerase. Many of these play important roles in fatty acid metabolism. In addition to a conserved structural core and the formation of trim…	-	-	-	171	+	0	0.470327	0
comp118298_c0_seq1:122-3217	P				3096	Q92126	3093	0	1031	99.9031	100	1	0	Potassium-transporting ATPase alpha chain 1	Xenopus laevis	3.6.3.10	Hydrogen/potassium-exchanging ATPase.	-	-	-	UniRef90_Q92126	3093	0	1031	99.9031	100	1	0	Potassium-transporting ATPase alpha chain 1	Xenopus laevis	-	-	GO:0005524]---[GO:0008900]---[GO:0046872]---[GO:0005391	ATP binding]---[hydrogen:potassium-exchanging ATPase activity]---[metal ion binding]---[sodium:potassium-exchanging ATPase activity	GO:0016021	integral to membrane	pfam13246]---[TIGR01106]---[COG0474]---[TIGR01116]---[TIGR01522]---[TIGR01494]---[TIGR01523]---[TIGR01517]---[TIGR01647]---[TIGR01524]---[PRK10517]---[PRK15122]---[COG2217]---[pfam00122]---[TIGR01525]---[TIGR01512]---[TIGR01657]---[TIGR01511]---[pfam00689]---[TIGR01652	1300-1584]---[115-3093]---[151-3057]---[460-3054]---[154-3057]---[454-2430]---[460-3057]---[520-2568]---[205-2622]---[166-2532]---[463-2424]---[463-2532]---[478-2430]---[457-1116]---[478-2430]---[478-2451]---[466-2223]---[511-2430]---[2416-3045]---[520-2262	6.00e-29]---[0.00e+00]---[0.00e+00]---[2.00e-153]---[8.00e-143]---[8.00e-129]---[2.00e-108]---[4.00e-105]---[7.00e-90]---[3.00e-77]---[1.00e-74]---[5.00e-68]---[8.00e-58]---[9.00e-54]---[4.00e-53]---[3.00e-50]---[5.00e-47]---[5.00e-40]---[3.00e-34]---[6.00e-27	pfam13246 Cation_ATPase Cation transport ATPase (P-type). This domain is found in cation transport ATPases including phospholipid-transporting ATPases calcium-transporting ATPases and sodium-potassium ATPases.]---[TIGR01106 Potassium-transporting_ATPase_alpha_chain sodium or proton efflux -- potassium uptake antiporter P-type ATPase alpha subunit. This model describes the P-type ATPases responsib…	-	-	-	1031	+	0	0.00669081	0
comp118367_c0_seq9:192-1763	P			DNA integration	1572	Q4R6I1	816	2e-48	522	51.9084	52.2989	1	0	Gypsy retrotransposon integrase-like protein 1	Macaca fascicularis	-	-	-	-	-	UniRef90_M4ACR4	843	6e-92	296	53.626	94.5946	1	0	Uncharacterized protein	Xiphophorus maculatus	GO:0015074	DNA integration	GO:0003676	nucleic acid binding	-	-	pfam00665	388-720	2e-11	pfam00665 rve Integrase core domain. Integrase mediates integration of a DNA copy of the viral genome into the host chromosome. Integrase is composed of three domains. The amino-terminal domain is a zinc binding domain pfam02022. This domain is the central catalytic domain. The carboxyl terminal domain that is a non-specific DNA binding domain pfam00552. The catalytic domain acts as an endonuclea…	-	-	-	523	+	0	0.00140449	0
comp1183689_c0_seq1	P				847	O88186	354	2e-32	177	41.7946	66.6667	1	2	Platelet glycoprotein IX	Mus musculus	-	-	-	-	-	UniRef90_UPI0003C1588F	582	1e-39	267	68.7131	71.161	1	2	PREDICTED platelet glycoprotein Ib beta chain-like	Latimeria chalumnae	-	-	-	-	-	-	TIGR00864]---[sd00031]---[sd00031]---[sd00031	303-503]---[291-398]---[288-386]---[237-389	2.00e-09]---[2.00e-06]---[4.00e-06]---[6.00e-06	TIGR00864 PCC polycystin cation channel protein. The Polycystin Cation Channel (PCC) Family (TC 1.A.5) Polycystin is a huge protein of 4303aas. Its repeated leucine-rich (LRR) segment is found in many proteins. It contains 16 polycystic kidney disease (PKD) domains one LDL-receptor class A domain one C-type lectin family domain and 16-18 putative TMSs in positions between residues 2200 and 4100. …	-	-	-	213	+	2	0.332383	0
comp118458_c0_seq1	P			chemotaxis	8953	Q9TTY2	2466	0	823	27.5438	99.8785	1	0	Tyrosine-protein kinase Fer	Canis lupus familiaris	2.7.10.2	Non-specific protein-tyrosine kinase.	-	-	-	UniRef90_E1C7Z1	2466	0	822	27.5438	100	1	0	Tyrosine-protein kinase	Amniota	GO:0031532]---[GO:0007155]---[GO:0030154]---[GO:0008283]---[GO:0006935]---[GO:0007173]---[GO:0038095]---[GO:0045087]---[GO:0038083]---[GO:0030335]---[GO:0051092]---[GO:0042127]---[GO:0042058]---[GO:0043304	actin cytoskeleton reorganization]---[cell adhesion]---[cell differentiation]---[cell proliferation]---[chemotaxis]---[epidermal growth factor receptor signaling pathway]---[Fc-epsilon receptor signaling pathway]---[innate immune response]---[peptidyl-tyrosine autophosphorylation]---[positive regulation of cell migration]---[positive regulation of NF-kappaB transcription factor activity]---[regul…	GO:0005524]---[GO:0008289]---[GO:0004715]---[GO:0005102	ATP binding]---[lipid binding]---[non-membrane spanning protein tyrosine kinase activity]---[receptor binding	GO:0005938]---[GO:0030054]---[GO:0042995]---[GO:0005856]---[GO:0031234]---[GO:0005634	cell cortex]---[cell junction]---[cell projection]---[cytoskeleton]---[extrinsic to internal side of plasma membrane]---[nucleus	cd07686]---[cd07657]---[cd05085]---[cd05041]---[cd05084]---[pfam07714]---[smart00219]---[smart00221]---[cd00192]---[cd05034]---[cd05039]---[cd05068]---[cd05059]---[cd05056]---[cd05148]---[cd05060]---[cd05052]---[cd05036]---[cd05112]---[cd05044	229-930]---[229-930]---[1912-2664]---[1915-2658]---[1912-2658]---[1903-2658]---[1903-2658]---[1903-2658]---[1915-2661]---[1921-2637]---[1882-2667]---[1879-2658]---[1900-2661]---[1888-2670]---[1882-2667]---[1921-2667]---[1882-2658]---[1897-2637]---[1888-2661]---[1918-2658	6.00e-130]---[2.00e-86]---[3.00e-178]---[5.00e-165]---[6.00e-143]---[3.00e-133]---[6.00e-131]---[2.00e-130]---[2.00e-124]---[1.00e-103]---[5.00e-98]---[2.00e-95]---[9.00e-91]---[9.00e-91]---[3.00e-90]---[3.00e-87]---[4.00e-87]---[9.00e-84]---[2.00e-83]---[3.00e-83	cd07686 F-BAR_Fer The F-BAR (FES-CIP4 Homology and Bin/Amphiphysin/Rvs) domain of Fer (Fes related) tyrosine kinase. F-BAR domains are dimerization modules that bind and bend membranes and are found in proteins involved in membrane dynamics and actin reorganization. Fer (Fes related) is a cytoplasmic (or nonreceptor) tyrosine kinase expressed in a wide variety of tissues and is found to reside in…	-	-	-	848	+	0	0.0242051	0
comp118546_c0_seq1	P			lacrimal gland development	7203	O75054	3459	0	1194	48.0217	98.9112	1	2	Immunoglobulin superfamily member 3	Homo sapiens	-	-	-	-	-	UniRef90_K7FU97	3444	0	1161	47.8134	99.7416	1	2	Uncharacterized protein	Archelosauria	GO:0032808	lacrimal gland development	-	-	GO:0009986]---[GO:0016021]---[GO:0005886	cell surface]---[integral to membrane]---[plasma membrane	cd00099]---[cd04982]---[pfam07686]---[pfam07686]---[pfam07686	1203-1559]---[1203-1547]---[1191-1475]---[798-1163]---[2796-3086	5.00e-08]---[9.00e-08]---[2.00e-06]---[2.00e-07]---[5.00e-07	cd00099 IgV Immunoglobulin variable domain (IgV). IgV Immunoglobulin variable domain (IgV). Members of the IgV family are components of immunoglobulin (Ig) and T cell receptors. The basic structure of Ig molecules is a tetramer of two light chains and two heavy chains linked by disulfide bonds. In Ig each chain is composed of one variable domain (IgV) and one or more constant domains (IgC) these …	-	-	-	1194	+	2	0.0535668	0
comp118698_c4_seq34	P				8261	Q9Y3Q8	291	2e-24	395	3.52258	24.557	1	1	TSC22 domain family protein 4	Homo sapiens	-	-	-	-	-	UniRef90_UPI000441CFB6	1254	1e-66	395	15.1798	87.8481	1	1	PREDICTED TSC22 domain family protein 4-like	Python bivittatus	-	-	-	-	-	-	pfam01166	1772-1942	6e-28	pfam01166 TSC22 TSC-22/dip/bun family.	-	-	-	617	+	1	0.140697	0
comp118743_c3_seq1	P				1514	Q5U4X8	831	4e-179	878	54.8877	31.6629	1	2	Bifunctional heparan sulfate N-deacetylase/N-sulfotransferase 1	Xenopus tropicalis	2.8.2.8	Heparan sulfate -glucosamine N-sulfotransferase.	Glycan metabolism]---[Glycan metabolism	heparan sulfate biosynthesis]---[ heparin biosynthesis	-]---[-	UniRef90_G1KQI5	900	0	509	59.4452	58.9391	1	2	Uncharacterized protein (Fragment)	Anolis carolinensis	-	-	GO:0015016]---[GO:0016787	[heparan sulfate]-glucosamine N-sulfotransferase activity]---[hydrolase activity	-	-	pfam12062	651-1514	0	pfam12062 HSNSD heparan sulfate-N-deacetylase. This family of proteins is are heparan sulfate N-deacetylase enzymes. This protein is found in eukaryotes. This proteinenzyme is often found associated with pfam00685.	-	-	-	314	+	2	0.0192962	0
comp118878_c2_seq2	P			positive regulation of cell migration	7406	Q9H3T3	2547	0	888	34.391	94.1441	1	2	Semaphorin-6B	Homo sapiens	-	-	-	-	-	UniRef90_UPI000388A9CD	2676	0	914	36.1329	98.0306	1	2	PREDICTED semaphorin-6B	Chrysemys picta bellii	GO:0048843]---[GO:0001755]---[GO:0030335]---[GO:0071526	negative regulation of axon extension involved in axon guidance]---[neural crest cell migration]---[positive regulation of cell migration]---[semaphorin-plexin signaling pathway	GO:0045499]---[GO:0030215	chemorepellent activity]---[semaphorin receptor binding	GO:0005887	integral to plasma membrane	cd11267]---[cd11242]---[cd11266]---[cd11269]---[cd11270]---[cd11235]---[cd11268]---[cd11237]---[smart00630]---[cd11240]---[pfam01403]---[cd11239]---[cd09295]---[cd11241]---[cd11264]---[cd11263]---[cd11265]---[cd11238]---[cd11249]---[cd11250	468-1868]---[489-1868]---[489-1868]---[489-1868]---[492-1868]---[525-1868]---[492-1868]---[525-1874]---[492-1739]---[525-1868]---[525-1736]---[528-1874]---[525-1868]---[528-1865]---[501-1868]---[522-1865]---[501-1862]---[525-1805]---[528-1874]---[528-1874	0.00e+00]---[0.00e+00]---[0.00e+00]---[0.00e+00]---[2.00e-174]---[1.00e-167]---[9.00e-148]---[6.00e-134]---[2.00e-130]---[5.00e-112]---[1.00e-111]---[8.00e-104]---[3.00e-99]---[8.00e-98]---[1.00e-93]---[4.00e-91]---[1.00e-90]---[1.00e-89]---[7.00e-89]---[1.00e-83	cd11267 Sema_6B The Sema domain a protein interacting module of semaphorin 6B (Sema6B). Sema6B functions as repellents for axon growth this repulsive activity is mediated by its receptor Plexin A4. Sema6B is expressed in CA3 and repels mossy fibers in a Plexin A4 dependent manner. In human it was shown that peroxisome proliferator-activated receptors (PPARs) and 9-cis-retinoic acid receptor (RXR)…	-	-	-	941	+	2	0.0523178	0
comp118916_c6_seq6	P			regulation of transcription, DNA-templated	3924	Q86X55	1779	0	608	45.3364	96.0526	1	0	Histone-arginine methyltransferase CARM1	Homo sapiens	2.1.1.319	Type I protein arginine methyltransferase.	-	-	-	UniRef90_Q9WVG6	1767	0	608	45.0306	95.2303	1	0	Histone-arginine methyltransferase CARM1	Eutheria	GO:0007568]---[GO:0044255]---[GO:0006977]---[GO:0060350]---[GO:0034971]---[GO:0034970]---[GO:0016571]---[GO:0030520]---[GO:2000171]---[GO:0032091]---[GO:0008284]---[GO:0045600]---[GO:0003420]---[GO:0033146]---[GO:0006355]---[GO:0051591]---[GO:0006351]---[GO:0016032	aging]---[cellular lipid metabolic process]---[DNA damage response, signal transduction by p53 class mediator resulting in cell cycle arrest]---[endochondral bone morphogenesis]---[histone H3-R17 methylation]---[histone H3-R2 methylation]---[histone methylation]---[intracellular estrogen receptor signaling pathway]---[negative regulation of dendrite development]---[negative regulation of protein …	GO:0008013]---[GO:0042054]---[GO:0035642]---[GO:0008469]---[GO:0030374]---[GO:0070577]---[GO:0008276]---[GO:0016274]---[GO:0035242]---[GO:0003713]---[GO:0044212	beta-catenin binding]---[histone methyltransferase activity]---[histone methyltransferase activity (H3-R17 specific)]---[histone-arginine N-methyltransferase activity]---[ligand-dependent nuclear receptor transcription coactivator activity]---[histone acetyl-lysine binding]---[protein methyltransferase activity]---[protein-arginine N-methyltransferase activity]---[protein-arginine omega-N asymmet…	GO:0005737]---[GO:0005829]---[GO:0005654]---[GO:0005634	cytoplasm]---[cytosol]---[nucleoplasm]---[nucleus	pfam11531]---[cd13330]---[pfam12847]---[cd02440]---[pfam05185]---[pfam13847]---[TIGR00406]---[PRK00517]---[pfam06325]---[COG4123]---[COG2227]---[COG4076]---[pfam05175]---[COG2264]---[COG2263]---[pfam13649]---[pfam16950]---[PRK05134]---[pfam08241]---[COG2813	394-708]---[382-711]---[844-1143]---[856-1143]---[808-1599]---[844-1155]---[838-1143]---[799-1143]---[844-1143]---[856-1143]---[805-1152]---[763-1155]---[814-1152]---[838-1059]---[829-1068]---[856-1143]---[808-1155]---[820-1152]---[859-1143]---[814-1152	1.00e-65]---[3.00e-55]---[2.00e-12]---[1.00e-10]---[5.00e-10]---[2.00e-09]---[3.00e-09]---[5.00e-09]---[5.00e-09]---[8.00e-09]---[6.00e-08]---[7.00e-08]---[2.00e-07]---[4.00e-07]---[2.00e-06]---[2.00e-06]---[2.00e-06]---[4.00e-06]---[6.00e-06]---[7.00e-06	pfam11531 CARM1 Coactivator-associated arginine methyltransferase 1 N terminal. CARM1 is an arginine methyltransferase which methylates a variety of different proteins and plays a role in gene expression. This is the N terminal domain of the protein which has a PH domain normally present to regulate protein-protein interactions.A molecular switch is also present on the N terminal domain.]---[cd13…	-	-	-	644	+	0	0.0193487	0
comp119118_c0_seq2:2400-4136	P			protein O-linked glycosylation	1737	Q5NDE7	1734	0	578	99.8273	100	1	0	Protein O-linked-mannose beta-1 4-N-acetylglucosaminyltransferase 2	Xenopus laevis	-	-	Protein modification	protein glycosylation	-	UniRef90_Q5NDE8	1734	0	577	99.8273	100	1	0	Protein O-linked-mannose beta-1 4-N-acetylglucosaminyltransferase 2	Archelosauria	GO:0001764]---[GO:0006493]---[GO:0035269	neuron migration]---[protein O-linked glycosylation]---[protein O-linked mannosylation	GO:0008375	acetylglucosaminyltransferase activity	GO:0005783]---[GO:0005789]---[GO:0016021	endoplasmic reticulum]---[endoplasmic reticulum membrane]---[integral to membrane	pfam04577	787-1167	1e-17	pfam04577 DUF563 Protein of unknown function (DUF563). Family of uncharacterized proteins.	-	-	-	578	+	0	0.00858725	0
comp119173_c0_seq1:788-2578	P			regulation of transcription, DNA-templated	1791	Q684M4	1749	0	624	97.6549	94.0705	1	0	Kelch-like ECH-associated protein 1	Sus scrofa	-	-	Protein modification	protein ubiquitination	-	UniRef90_H3B9Y4	1764	0	594	98.4925	98.9899	1	0	Uncharacterized protein	Latimeria chalumnae	GO:0042994]---[GO:0043433]---[GO:0010499]---[GO:0043161]---[GO:0016567]---[GO:0042787]---[GO:0006351	cytoplasmic sequestering of transcription factor]---[negative regulation of sequence-specific DNA binding transcription factor activity]---[proteasomal ubiquitin-independent protein catabolic process]---[proteasomal ubiquitin-dependent protein catabolic process]---[protein ubiquitination]---[protein ubiquitination involved in ubiquitin-dependent protein catabolic process]---[transcription, DNA-de…	GO:0008134	transcription factor binding	GO:0031463]---[GO:0005737]---[GO:0005634	Cul3-RING ubiquitin ligase complex]---[cytoplasm]---[nucleus	pfam00651]---[pfam07707]---[smart00875]---[smart00225]---[cd14735]---[sd00038]---[sd00038]---[sd00038]---[sd00038]---[PHA02713]---[PHA02713]---[smart00612]---[smart00612]---[smart00612]---[smart00612]---[smart00612]---[PLN02193]---[pfam01344]---[pfam01344]---[pfam01344]---[pfam01344]---[PLN02153]---[pfam13964]---[PRK14131]---[PHA03098]---[sd00038]---[PHA02713]---[smart00612]---[PHA02790]---[pfam0…	127-453]---[475-783]---[475-771]---[160-462]---[460-636]---[1294-1713]---[1153-1572]---[1000-1425]---[1435-1740]---[1459-1740]---[1414-1629]---[1189-1326]---[1330-1467]---[1471-1608]---[1609-1749]---[1039-1185]---[1150-1698]---[1432-1569]---[1150-1287]---[1576-1710]---[1294-1425]---[1150-1698]---[1432-1578]---[1429-1647]---[196-1713]---[898-1290]---[82-1623]---[898-1032]---[304-1548]---[997-1146	4.00e-31]---[5.00e-30]---[4.00e-26]---[1.00e-25]---[3.00e-16]---[1.00e-60]---[1.00e-59]---[4.00e-52]---[3.00e-41]---[7.00e-07]---[8.00e-06]---[1.00e-15]---[3.00e-14]---[2.00e-13]---[6.00e-11]---[2.00e-07]---[2.00e-14]---[3.00e-13]---[8.00e-13]---[6.00e-12]---[4.00e-09]---[3.00e-12]---[1.00e-08]---[1.00e-05]---[2.00e-64]---[7.00e-43]---[3.00e-16]---[1.00e-10]---[2.00e-14]---[5.00e-06	pfam00651 BTB BTB/POZ domain. The BTB (for BR-C ttk and bab) or POZ (for Pox virus and Zinc finger) domain is present near the N-terminus of a fraction of zinc finger (pfam00096) proteins and in proteins that contain the pfam01344 motif such as Kelch and a family of pox virus proteins. The BTB/POZ domain mediates homomeric dimerization and in some instances heteromeric dimerization. The structure…	-	-	-	596	+	0	0.00929263	0
comp1192302_c0_seq1:84-524	P				439	Q8WY54	324	4e-54	764	73.8041	14.1361	1	0	Protein phosphatase 1E	Homo sapiens	3.1.3.16	Protein-serine/threonine phosphatase.	-	-	-	UniRef90_UPI00074FF6BF	435	4e-55	667	99.0888	21.5892	1	0	PREDICTED protein phosphatase 1E	Gekko japonicus	-	-	-	-	-	-	-	-	-	-	-	-	-	146	+	0	0.0581661	0
comp119329_c0_seq2:319-1800	P			transport	1482	Q6NUT3	1371	0	480	92.5101	95	1	0	Major facilitator superfamily domain-containing protein 12	Homo sapiens	-	-	-	-	-	UniRef90_H3B654	1479	0	491	99.7976	100	1	0	Uncharacterized protein	Latimeria chalumnae	GO:0006810	transport	-	-	GO:0016021]---[GO:0005765	integral to membrane]---[lysosomal membrane	pfam13347]---[COG2211]---[TIGR00792]---[PRK10429	31-1242]---[7-1242]---[34-1242]---[13-1155	3.00e-39]---[7.00e-28]---[1.00e-13]---[2.00e-10	pfam13347 MFS_2 MFS/sugar transport protein. This family is part of the major facilitator superfamily of membrane transport proteins.]---[COG2211 MelB Na /melibiose symporter and related transporters Carbohydrate transport and metabolism .]---[TIGR00792 Melibiose_carrier_protein sugar (Glycoside-Pentoside-Hexuronide) transporter. The Glycoside-Pentoside-Hexuronide (GPH) Cation Symporter Family (T…	-	-	-	493	+	0	0.0183118	0
comp119372_c1_seq2:110-1021	P			ubiquitin-dependent ERAD pathway	912	Q5F3A6	909	8e-177	302	99.6711	100	1	0	Ubiquitin thioesterase OTU1	Gallus gallus	3.4.19.12	Ubiquitinyl hydrolase 1.	-	-	-	UniRef90_Q5F3A6	909	6e-175	302	99.6711	100	1	0	Ubiquitin thioesterase OTU1	Archelosauria	GO:0030968]---[GO:0030433]---[GO:0035871]---[GO:0035523]---[GO:0071108]---[GO:0070536	endoplasmic reticulum unfolded protein response]---[ER-associated protein catabolic process]---[protein K11-linked deubiquitination]---[protein K29-linked deubiquitination]---[protein K48-linked deubiquitination]---[protein K63-linked deubiquitination	GO:0046872]---[GO:0004843	metal ion binding]---[ubiquitin-specific protease activity	-	-	COG5539	67-906	2e-35	COG5539 COG5539 Predicted cysteine protease (OTU family) Posttranslational modification protein turnover chaperones .	-	-	-	303	+	0	0.054087	0
comp119378_c1_seq17:2673-8066	P				5394	Q86UW6	1224	2e-127	1770	22.6919	22.1469	1	0	NEDD4-binding protein 2	Homo sapiens	-	-	-	-	-	UniRef90_UPI00051519C7	4374	0	1790	81.0901	78.9385	1	0	PREDICTED NEDD4-binding protein 2	Phalacrocorax carbo	-	-	-	-	-	-	cd14365]---[cd14279]---[pfam02845]---[pfam13671]---[COG4639]---[smart00463]---[pfam08590	31-150]---[31-144]---[31-153]---[1258-1659]---[1258-1728]---[5143-5346]---[4933-5109	6.00e-11]---[4.00e-06]---[5.00e-06]---[9.00e-14]---[5.00e-06]---[7.00e-08]---[2.00e-15	cd14365 CUE_N4BP2 CUE domain found in NEDD4-binding protein 2 (N4BP2) and similar proteins. N4BP2 has been identified as an oncogene bcl-3 coding protein BCL-3-binding protein (B3BP) that participates in connecting transcriptional activation and genetic recombination of the Ig gene. In addition to BCL-3 it also interacts with p300/CBP histone acetyltransferases. N4BP2 shows intrinsic ATP binding …	-	-	-	1797	+	0	0.0122711	0
comp119386_c0_seq1	P			microtubule-based movement	6179	O35071	2964	0	1100	47.9689	90.1818	1	1	Kinesin-like protein KIF1C	Mus musculus	-	-	-	-	-	UniRef90_Q60575-3	3489	0	1150	56.4654	100	1	1	Isoform 3 of Kinesin-like protein KIF1B	Amniota	GO:0030705]---[GO:0007018]---[GO:0006890	cytoskeleton-dependent intracellular transport]---[microtubule-based movement]---[retrograde vesicle-mediated transport, Golgi to ER	GO:0005524]---[GO:0016887]---[GO:0003777	ATP binding]---[ATPase activity]---[microtubule motor activity	GO:0005794]---[GO:0005871]---[GO:0005874	Golgi apparatus]---[kinesin complex]---[microtubule	pfam16183]---[cd01365]---[smart00129]---[cd00106]---[pfam00225]---[cd01371]---[cd01369]---[cd01372]---[cd01374]---[cd01366]---[cd01370]---[cd01373]---[cd01364]---[COG5059]---[PLN03188]---[cd01368]---[cd01376]---[cd01367]---[cd01375]---[cd01363	1250-1723]---[188-1261]---[191-1261]---[191-1234]---[209-1240]---[191-1240]---[191-1240]---[191-1243]---[191-1240]---[209-1246]---[191-1240]---[194-1267]---[185-1267]---[173-1321]---[179-1321]---[194-1234]---[194-1234]---[194-1234]---[191-1234]---[200-1030	2.00e-77]---[0.00e+00]---[3.00e-150]---[6.00e-149]---[6.00e-145]---[2.00e-113]---[1.00e-106]---[4.00e-104]---[5.00e-103]---[2.00e-99]---[4.00e-96]---[2.00e-93]---[5.00e-89]---[4.00e-78]---[5.00e-74]---[5.00e-73]---[3.00e-69]---[5.00e-69]---[2.00e-65]---[6.00e-36	pfam16183 Kinesin_assoc Kinesin-associated. ]---[cd01365 KISc_KIF1A_KIF1B Kinesin motor domain KIF1_like proteins. Kinesin motor domain KIF1_like proteins. KIF1A (Unc104) transports synaptic vesicles to the nerve terminal KIF1B has been implicated in transport of mitochondria. Both proteins are expressed in neurons. This catalytic (head) domain has ATPase activity and belongs to the larger group …	-	-	-	1167	+	1	0.02781	0
comp119402_c0_seq1:1-1239	P			regulation of transcription, DNA-templated	1239	Q96ND8	1209	7e-63	569	97.5787	65.3779	1	0	Zinc finger protein 583	Homo sapiens	-	-	-	-	-	UniRef90_UPI00046C3A97	1239	1e-62	490	100	77.1429	1	0	PREDICTED zinc finger protein 501-like isoform X1	Chrysemys picta bellii	GO:0006355]---[GO:0006351	regulation of transcription, DNA-dependent]---[transcription, DNA-dependent	GO:0046872]---[GO:0000977]---[GO:0003700	metal ion binding]---[RNA polymerase II regulatory region sequence-specific DNA binding]---[sequence-specific DNA binding transcription factor activity	GO:0005634	nucleus	sd00017]---[sd00017]---[sd00019]---[sd00019]---[pfam01352]---[smart00349]---[cd07765]---[sd00017]---[sd00019]---[sd00019]---[sd00017]---[sd00017]---[sd00017]---[sd00019]---[COG5048	748-978]---[742-894]---[832-978]---[748-894]---[31-150]---[31-207]---[31-150]---[1081-1239]---[1000-1146]---[1084-1230]---[832-1062]---[916-1146]---[997-1230]---[916-1062]---[589-1209	2.00e-30]---[2.00e-14]---[3.00e-17]---[6.00e-15]---[4.00e-08]---[6.00e-08]---[2.00e-06]---[3.00e-18]---[2.00e-15]---[4.00e-14]---[4.00e-32]---[2.00e-30]---[1.00e-29]---[9.00e-16]---[6.00e-11	sd00017 ZF_C2H2 Zinc finger C2H2 type. The C2H2 zinc finger is a classical zinc finger domain. C2H2-type zinc fingers are ubiquitous more than 1 of all mammalian proteins are predicted to contain at least one zinc finger. They often function as DNA or protein binding structural motifs such as in eukaryotic transcription factors and therefore they play important roles in cellular processes such as…	-	-	-	413	+	0	0.0834266	0
comp119549_c3_seq2:4037-4774	P				738	P50141	549	2e-110	236	74.3902	77.5424	1	0	GTP cyclohydrolase 1	Gallus gallus	3.5.4.16	GTP cyclohydrolase I.	Cofactor biosynthesis	7,8-dihydroneopterin triphosphate biosynthesis	7,8-dihydroneopterin triphosphate from GTP: step 1/1	UniRef90_UPI000854E525	702	6e-119	228	95.122	99.5614	1	0	UPI000854E525 related cluster	unknown	-	-	-	-	-	-	cd00642]---[pfam01227]---[PRK09347]---[COG0302]---[TIGR00063]---[PRK12606]---[PTZ00484]---[PLN03044]---[PLN02531]---[PLN02531]---[cd00651	181-732]---[199-720]---[196-735]---[169-735]---[196-732]---[190-729]---[181-732]---[196-735]---[109-735]---[103-732]---[364-681	2.00e-116]---[4.00e-111]---[2.00e-110]---[4.00e-110]---[2.00e-100]---[6.00e-96]---[7.00e-96]---[5.00e-85]---[3.00e-53]---[3.00e-52]---[2.00e-17	cd00642 GTP_cyclohydro1 GTP cyclohydrolase I (GTP-CH-I) catalyzes the conversion of GTP into dihydroneopterin triphosphate. The enzyme product is the precursor of tetrahydrofolate in eubacteria fungi and plants and of the folate analogs in methanogenic bacteria. In vertebrates and insects it is the biosynthtic precursor of tetrahydrobiopterin (BH4) which is involved in the formation of catacholam…	-	-	-	245	+	0	0.0154345	0
comp119598_c1_seq18:247-1584	P			drug transmembrane transport	1338	P16636	1245	0	411	93.0493	92.944	1	0	Protein-lysine 6-oxidase	Rattus norvegicus	1.4.3.13	Protein-lysine 6-oxidase.	-	-	-	UniRef90_H3A4X7	1272	0	423	95.0673	94.5626	1	0	Uncharacterized protein	Latimeria chalumnae	GO:0035904]---[GO:0030199]---[GO:0048251]---[GO:0007507]---[GO:0030324]---[GO:0042493]---[GO:0009725]---[GO:0048545]---[GO:0042060	aorta development]---[collagen fibril organization]---[elastic fiber assembly]---[heart development]---[lung development]---[response to drug]---[response to hormone stimulus]---[response to steroid hormone stimulus]---[wound healing	GO:0005507]---[GO:0004720	copper ion binding]---[protein-lysine 6-oxidase activity	GO:0005581]---[GO:0005615]---[GO:0005634]---[GO:0005578	collagen]---[extracellular space]---[nucleus]---[proteinaceous extracellular matrix	pfam01186	721-1308	1e-128	pfam01186 Lysyl_oxidase Lysyl oxidase.	-	-	-	445	+	0	0.0213106	0
comp119606_c0_seq34:619-2826	P			actin filament reorganization	2208	P11171	1017	0	864	46.0598	39.3519	1	0	Protein 4.1	Homo sapiens	-	-	-	-	-	UniRef90_UPI00046C0748	2205	0	975	99.8641	77.8462	1	0	PREDICTED protein 4.1 isoform X10	Chrysemys picta bellii	GO:0030036]---[GO:0031032]---[GO:0008015]---[GO:0030866]---[GO:0032092	actin cytoskeleton organization]---[actomyosin structure organization]---[blood circulation]---[cortical actin cytoskeleton organization]---[positive regulation of protein binding	GO:0005545]---[GO:0030507]---[GO:0005200	1-phosphatidylinositol binding]---[spectrin binding]---[structural constituent of cytoskeleton	GO:0030054]---[GO:0030863]---[GO:0005737]---[GO:0019898]---[GO:0005634]---[GO:0005886]---[GO:0043234]---[GO:0008091]---[GO:0014731	cell junction]---[cortical cytoskeleton]---[cytoplasm]---[extrinsic to membrane]---[nucleus]---[plasma membrane]---[protein complex]---[spectrin]---[spectrin-associated cytoskeleton	cd13184]---[smart00295]---[cd13189]---[pfam09380]---[cd13193]---[pfam00373]---[cd14473]---[cd13186]---[cd13192]---[cd00836]---[pfam09379]---[pfam08736]---[cd13188]---[cd13195]---[cd13194]---[cd13187]---[pfam04382]---[pfam05902	556-837]---[4-573]---[553-837]---[583-837]---[532-891]---[256-573]---[271-549]---[559-834]---[514-834]---[559-834]---[13-195]---[865-993]---[556-837]---[556-834]---[553-831]---[601-828]---[1609-1749]---[1873-2193	1.00e-61]---[2.00e-59]---[2.00e-42]---[2.00e-35]---[2.00e-34]---[2.00e-31]---[4.00e-29]---[4.00e-26]---[2.00e-21]---[2.00e-20]---[8.00e-18]---[9.00e-18]---[4.00e-13]---[3.00e-12]---[1.00e-06]---[1.00e-06]---[8.00e-18]---[7.00e-38	cd13184 FERM_C_4_1_family FERM domain C-lobe of Protein 4.1 family. The protein 4.1 family includes four well-defined members erythroid protein 4.1 (4.1R) the best known and characterized member 4.1G (general) 4.1N (neuronal) and 4.1 B (brain). The less well understood 4.1O/FRMD3 is not a true member of this family and is not included in this hierarchy. Besides three highly conserved domains FERM…	-	-	-	735	+	0	0.0212342	0
comp119675_c1_seq1:178-1935	P			regulation of transcription, DNA-templated	1758	Q8C8N2	1701	0	606	96.7577	93.5644	1	0	Protein SCAI	Mus musculus	-	-	-	-	-	UniRef90_Q8C8N2	1701	0	606	96.7577	93.5644	1	0	Protein SCAI	Amniota	GO:0030336]---[GO:0035024]---[GO:0006355]---[GO:0006351	negative regulation of cell migration]---[negative regulation of Rho protein signal transduction]---[regulation of transcription, DNA-dependent]---[transcription, DNA-dependent	GO:0003714	transcription corepressor activity	GO:0005737]---[GO:0016021]---[GO:0031965]---[GO:0005634	cytoplasm]---[integral to membrane]---[nuclear membrane]---[nucleus	pfam12070	127-1608	0	pfam12070 DUF3550 Protein of unknown function (DUF3550/UPF0682). This family of proteins is functionally uncharacterized. This protein is found in eukaryotes. Proteins in this family are typically between 249 to 606 amino acids in length.	-	-	-	585	+	0	0.00277087	0
comp119754_c0_seq1:2792-4690	P			cellular calcium ion homeostasis	1899	Q56A06	1896	0	836	99.842	75.1196	1	0	Transmembrane and TPR repeat-containing protein 2	Mus musculus	-	-	-	-	-	UniRef90_K7FEW1	1896	0	829	99.842	75.7539	1	0	Uncharacterized protein	Archelosauria	GO:0055074	calcium ion homeostasis	-	-	GO:0005783]---[GO:0005789]---[GO:0016021	endoplasmic reticulum]---[endoplasmic reticulum membrane]---[integral to membrane	pfam08409]---[COG0457]---[COG0457]---[sd00006]---[sd00006]---[sd00006]---[sd00006]---[TIGR02917]---[TIGR02521]---[pfam13414]---[pfam13414]---[pfam13424]---[pfam13424]---[COG0457]---[COG0457]---[COG0457]---[sd00006]---[sd00006]---[TIGR02917]---[TIGR02917]---[TIGR02917]---[TIGR02917]---[TIGR02917]---[TIGR02521]---[pfam13414]---[pfam13414]---[pfam13424]---[PRK02603]---[COG3063	115-339]---[1213-1821]---[1213-1845]---[1321-1569]---[1075-1398]---[1423-1806]---[1624-1845]---[1216-1806]---[1219-1857]---[1210-1398]---[1321-1512]---[1072-1290]---[1207-1398]---[700-1524]---[910-1806]---[883-1569]---[853-1155]---[955-1290]---[850-1854]---[850-1851]---[892-1821]---[871-1827]---[796-1539]---[838-1323]---[853-1038]---[955-1158]---[853-1038]---[904-1299]---[793-1305	4.00e-34]---[7.00e-10]---[3.00e-06]---[7.00e-11]---[7.00e-11]---[1.00e-08]---[9.00e-07]---[6.00e-07]---[1.00e-09]---[1.00e-07]---[1.00e-06]---[2.00e-07]---[9.00e-06]---[3.00e-15]---[3.00e-10]---[4.00e-10]---[4.00e-14]---[1.00e-12]---[4.00e-12]---[7.00e-10]---[2.00e-09]---[5.00e-08]---[3.00e-07]---[4.00e-09]---[8.00e-09]---[4.00e-06]---[6.00e-06]---[7.00e-07]---[7.00e-07	pfam08409 DUF1736 Domain of unknown function (DUF1736). This domain of unknown function is found in various hypothetical metazoan proteins.]---[COG0457 NrfG FOG TPR repeat General function prediction only .]---[sd00006 TPR Tetratricopeptide repeat. The Tetratricopeptide repeat (TPR) typically contains 34 amino acids and is found in a variety of organisms including bacteria cyanobacteria yeast fun…	-	-	-	632	+	0	0.0036069	0
comp119873_c0_seq1:220-1689	P				1470	P05099	1467	0	493	99.7959	100	1	0	Cartilage matrix protein	Gallus gallus	-	-	-	-	-	UniRef90_Q5BKH6	1377	0	490	93.6735	93.8776	1	0	MGC108367 protein	Xenopus	-	-	GO:0005509]---[GO:0005201	calcium ion binding]---[extracellular matrix structural constituent	GO:0005578	proteinaceous extracellular matrix	cd01475]---[pfam00092]---[cd01472]---[cd01482]---[cd01450]---[smart00327]---[cd01481]---[cd01469]---[cd00198]---[cd01480]---[cd01476]---[cd01471]---[cd01473]---[pfam14670]---[pfam13519]---[cd01464]---[pfam12947]---[pfam07645]---[pfam10393]---[cd01475]---[pfam00092]---[cd01472]---[cd01482]---[cd01450]---[smart00327]---[cd01481]---[cd01469]---[cd00198]---[cd01480]---[cd01476]---[cd01471]---[cd01473…	106-777]---[115-639]---[112-606]---[112-606]---[112-594]---[115-630]---[115-579]---[112-612]---[115-594]---[109-597]---[115-594]---[115-588]---[115-570]---[673-780]---[115-576]---[121-582]---[673-780]---[667-780]---[1339-1464]---[799-1467]---[805-1311]---[802-1293]---[802-1293]---[802-1278]---[805-1311]---[805-1293]---[802-1293]---[805-1278]---[805-1272]---[805-1251]---[805-1236]---[805-1338]---[…	2.00e-133]---[3.00e-56]---[2.00e-49]---[9.00e-48]---[2.00e-51]---[1.00e-45]---[5.00e-33]---[2.00e-34]---[4.00e-28]---[1.00e-20]---[2.00e-25]---[2.00e-12]---[4.00e-06]---[4.00e-13]---[8.00e-12]---[3.00e-08]---[9.00e-09]---[4.00e-08]---[6.00e-17]---[4.00e-118]---[8.00e-67]---[2.00e-66]---[3.00e-64]---[4.00e-59]---[6.00e-54]---[1.00e-39]---[1.00e-37]---[1.00e-32]---[1.00e-28]---[2.00e-25]---[3.00e-1…	cd01475 vWA_Matrilin VWA_Matrilin In cartilaginous plate extracellular matrix molecules mediate cell-matrix and matrix-matrix interactions thereby providing tissue integrity. Some members of the matrilin family are expressed specifically in developing cartilage rudiments. The matrilin family consists of at least four members. All the members of the matrilin family contain VWA domains EGF-like dom…	-	-	-	489	+	0	0.00625063	0
comp119969_c4_seq1	P			G protein-coupled receptor signaling pathway	3362	Q9XZV3	1146	2e-102	359	34.0869	100	1	2	Guanine nucleotide-binding protein G(o) subunit alpha	Geodia cydonium	-	-	-	-	-	UniRef90_W5N497	1146	2e-147	364	34.0869	99.1758	1	2	Uncharacterized protein	Lepisosteus oculatus	GO:0007186	G-protein coupled receptor signaling pathway	GO:0005525]---[GO:0003924]---[GO:0004871	GTP binding]---[GTPase activity]---[signal transducer activity	-	-	cd00066]---[smart00275]---[pfam00503	684-1694]---[621-1697]---[684-1679	5.00e-123]---[3.00e-114]---[3.00e-100	cd00066 G-alpha Alpha subunit of G proteins (guanine nucleotide binding). The alpha subunit of G proteins contains the guanine nucleotide binding site. The heterotrimeric GNP-binding proteins are signal transducers that communicate signals from many hormones neurotransmitters chemokines and autocrine and paracrine factors. Extracellular signals are received by receptors which activate the G prote…	-	-	-	393	+	2	0.0523305	0
comp119980_c0_seq6:347-6040	P			phosphorelay signal transduction system	5694	O35889	5244	0	1829	92.0969	96.0087	1	0	Afadin	Rattus norvegicus	-	-	-	-	-	UniRef90_UPI000775A25A	5568	0	1842	97.7871	100	1	0	UPI000775A25A related cluster	unknown	GO:0034332]---[GO:0007155]---[GO:0007165	adherens junction organization]---[cell adhesion]---[signal transduction	GO:0030274	LIM domain binding	GO:0005913]---[GO:0005829	cell-cell adherens junction]---[cytosol	cd01782]---[pfam00788]---[cd01768]---[smart00314]---[cd01778]---[cd00060]---[pfam01843]---[cd15472]---[cd15480]---[cd15471]---[cd14945]---[cd01781]---[cd15473]---[pfam00788]---[cd01768]---[smart00314]---[cd15470]---[cd00992]---[smart00228]---[pfam00595]---[cd15474]---[cd00136	55-390]---[112-396]---[121-387]---[112-393]---[163-399]---[1126-1428]---[2293-2598]---[2002-2628]---[2416-2754]---[1750-2736]---[1747-2706]---[733-1029]---[1732-2754]---[730-1035]---[739-1029]---[736-1032]---[1819-2748]---[2953-3204]---[2950-3213]---[2956-3204]---[1942-2664]---[2980-3201	3.00e-68]---[1.00e-20]---[1.00e-20]---[6.00e-20]---[6.00e-07]---[7.00e-09]---[1.00e-35]---[8.00e-19]---[5.00e-07]---[0.00e+00]---[5.00e-92]---[3.00e-41]---[2.00e-22]---[2.00e-17]---[5.00e-14]---[6.00e-14]---[2.00e-17]---[4.00e-17]---[4.00e-17]---[1.00e-16]---[5.00e-16]---[3.00e-10	cd01782 AF6_RA_repeat1 Ubiquitin domain of AT-6 first repeat. The AF-6 protein (also known as afadin and canoe) is a multidomain cell junction protein that contains two N-terminal Ras-associating (RA) domains in addition to FHA (forkhead-associated) DIL (class V myosin homology region) and PDZ domains and a proline-rich region. AF6 acts downstream of the Egfr (Epidermal Growth Factor-receptor)/Ra…	-	-	-	1897	+	0	0.02127	0
comp120030_c1_seq1:1-342	P			protein complex oligomerization	342	Q923T9	342	3e-73	529	100	21.5501	1	0	Calcium/calmodulin-dependent protein kinase type II subunit gamma	Mus musculus	2.7.11.17	Calcium/calmodulin-dependent protein kinase.	-	-	-	UniRef90_Q8BW40	342	8e-73	211	100	54.0284	1	0	Putative uncharacterized protein	Mus musculus	GO:0006816]---[GO:0030154]---[GO:0000082]---[GO:0007399]---[GO:0046777]---[GO:0051259	calcium ion transport]---[cell differentiation]---[G1/S transition of mitotic cell cycle]---[nervous system development]---[protein autophosphorylation]---[protein oligomerization	GO:0005524]---[GO:0004683]---[GO:0042803]---[GO:0004674	ATP binding]---[calmodulin-dependent protein kinase activity]---[protein homodimerization activity]---[protein serine/threonine kinase activity	GO:0016020]---[GO:0014069]---[GO:0033017	membrane]---[postsynaptic density]---[sarcoplasmic reticulum membrane	cd14086]---[cd05117]---[smart00220]---[cd14092]---[cd14003]---[pfam00069]---[cd14091]---[cd14083]---[cd14095]---[cd14105]---[cd14094]---[cd14195]---[cd14178]---[cd14006]---[cd14179]---[cd14184]---[cd14194]---[cd14183]---[cd14014]---[cd14176	34-342]---[37-342]---[40-342]---[40-342]---[37-339]---[40-339]---[37-342]---[31-342]---[40-342]---[34-339]---[28-342]---[34-342]---[28-342]---[58-339]---[40-342]---[34-342]---[34-342]---[10-342]---[40-339]---[25-342	5.00e-75]---[4.00e-44]---[2.00e-34]---[9.00e-30]---[5.00e-29]---[1.00e-28]---[6.00e-27]---[8.00e-27]---[4.00e-26]---[7.00e-26]---[1.00e-25]---[1.00e-23]---[2.00e-23]---[4.00e-23]---[4.00e-23]---[1.00e-22]---[2.00e-22]---[3.00e-22]---[3.00e-22]---[3.00e-22	cd14086 STKc_CaMKII Catalytic domain of the Serine/Threonine kinase Calcium/calmodulin-dependent protein kinase Type II. STKs catalyze the transfer of the gamma-phosphoryl group from ATP to serine/threonine residues on protein substrates. CaMKs are multifunctional calcium and calmodulin (CaM) stimulated STKs involved in cell cycle regulation. There are several types of CaMKs including CaMKI CaMKI…	-	-	-	114	+	0	0.00283108	0
comp120103_c1_seq2:147-968	P				822	Q6NZQ0	759	3e-78	333	92.3358	76.2763	1	0	Coiled-coil domain-containing protein 189	Mus musculus	-	-	-	-	-	UniRef90_UPI000388C4E0	768	6e-105	270	93.4307	95.5556	1	0	PREDICTED coiled-coil domain-containing protein C16orf93 homolog	Chrysemys picta bellii	-	-	-	-	-	-	pfam14769	217-501	1e-45	pfam14769 CLAMP Flagellar C1a complex subunit C1a-32. This family represents one small subunit C1a-32 of the C1a projection (the seventh projection of flagellar). Numerous studies have indicated that each of the seven projections associated with the central pair of microtubules in flagellar plays a distinct role in regulating eukaryotic ciliary/flagellar motility. The C1a projection is a complex …	-	-	-	273	+	0	0.0244594	0
comp120103_c2_seq18:119-4375	P			cell division	4257	Q9YHY6	4140	0	1364	97.2516	97.5806	1	0	Condensin complex subunit 1	Xenopus laevis	-	-	-	-	-	UniRef90_Q9YHY6	4140	0	1364	97.2516	97.5806	1	0	Condensin complex subunit 1	Xenopus	GO:0051301]---[GO:0007076	cell division]---[mitotic chromosome condensation	-	-	GO:0005694]---[GO:0005829]---[GO:0005634	chromosome]---[cytosol]---[nucleus	pfam12922]---[pfam12717]---[COG5098	220-708]---[3244-3741]---[169-3774	1.00e-41]---[1.00e-75]---[3.00e-119	pfam12922 Cnd1_N non-SMC mitotic condensation complex subunit 1 N-term. The three non-SMC (structural maintenance of chromosomes) subunits of the mitotic condensation complex are Cnd1-3. The whole complex is essential for viability and the condensing of chromosomes in mitosis. This is the conserved N-terminus of the subunit 1.]---[pfam12717 Cnd1 non-SMC mitotic condensation complex subunit 1. The…	-	-	-	1418	+	0	0.029719	0
comp120214_c1_seq1:924-1988	P			suppression by virus of host innate immune response	1065	Q4AEE3	783	3e-83	282	73.5211	92.1986	1	0	Deoxyribonuclease-1	Equus caballus	3.1.21.1	Deoxyribonuclease I.	-	-	-	UniRef90_Q90W31	1023	0	354	96.0563	96.3277	1	0	Deoxyribonuclease I	Cynops pyrrhogaster	GO:0006308]---[GO:0006955	DNA catabolic process]---[immune response	GO:0004536]---[GO:0030247]---[GO:0005044	deoxyribonuclease activity]---[polysaccharide binding]---[scavenger receptor activity	-	-	cd10282]---[smart00476]---[cd09075]---[cd10283]---[cd08372]---[pfam03372]---[pfam01033	70-846]---[64-849]---[70-846]---[67-846]---[73-846]---[76-825]---[955-1062	1.00e-134]---[2.00e-114]---[4.00e-74]---[3.00e-26]---[2.00e-20]---[3.00e-07]---[3.00e-07	cd10282 DNase1 Deoxyribonuclease 1. Deoxyribonuclease 1 (DNase1 EC 3.1.21.1) also known as DNase I is a Ca2 Mg2 /Mn2 -dependent secretory endonuclease first isolated from bovine pancreas extracts. It cleaves DNA preferentially at phosphodiester linkages next to a pyrimidine nucleotide producing 5'-phosphate terminated polynucleotides with a free hydroxyl group on position 3'. It generally produce…	-	-	-	354	+	0	0.0324559	0
comp120242_c0_seq1	P				711	-	-	-	-	-	-	-	-	-	-	-	-	-	-	-	UniRef90_UPI00064D3370	399	4e-57	200	56.1181	66	1	0	PREDICTED uncharacterized protein LOC101730613	Xenopus tropicalis	-	-	-	-	-	-	-	-	-	-	-	-	-	139	+	0	0.00983629	0
comp120363_c2_seq1:4200-5642	P				1443	Q8NI29	744	8e-71	283	51.5593	90.8127	1	0	F-box only protein 27	Homo sapiens	-	-	-	-	-	UniRef90_UPI000853F9B3	816	4e-104	275	56.5489	97.8182	1	0	UPI000853F9B3 related cluster	unknown	-	-	-	-	-	-	pfam04300]---[pfam00646]---[pfam12937]---[smart00256]---[pfam04300	109-612]---[706-831]---[706-816]---[706-825]---[898-1422	1.00e-71]---[5.00e-08]---[1.00e-07]---[1.00e-07]---[5.00e-91	pfam04300 FBA F-box associated region. Members of this family are associated with F-box domains hence the name FBA. This domain is probably involved in binding other proteins that will be targeted for ubiquitination. FBXO2 is involved in binding to N-glycosylated proteins.]---[pfam00646 F-box F-box domain. This domain is approximately 50 amino acids long and is usually found in the N-terminal hal…	-	-	-	480	+	0	0.0568808	0
comp120470_c0_seq2:292-1599	P			protein autophosphorylation	1308	P97343	1194	0	419	91.2844	96.8974	1	0	Serine/threonine-protein kinase Kist	Mus musculus	2.7.11.1	Non-specific serine/threonine protein kinase.	-	-	-	UniRef90_UPI0008133090	1194	0	533	91.2844	76.1726	1	0	UPI0008133090 related cluster	unknown	GO:0007050]---[GO:0031175]---[GO:0000184]---[GO:0018105]---[GO:0045948]---[GO:0046777]---[GO:0000381]---[GO:0046825	cell cycle arrest]---[neuron projection development]---[nuclear-transcribed mRNA catabolic process, nonsense-mediated decay]---[peptidyl-serine phosphorylation]---[positive regulation of translational initiation]---[protein autophosphorylation]---[regulation of alternative nuclear mRNA splicing, via spliceosome]---[regulation of protein export from nucleus	GO:0005524]---[GO:0003729]---[GO:0004672]---[GO:0004674]---[GO:0043021	ATP binding]---[mRNA binding]---[protein kinase activity]---[protein serine/threonine kinase activity]---[ribonucleoprotein complex binding	GO:0030424]---[GO:0005737]---[GO:0032839]---[GO:0035145]---[GO:0071598]---[GO:0005634	axon]---[cytoplasm]---[dendrite cytoplasm]---[exon-exon junction complex]---[neuronal ribonucleoprotein granule]---[nucleus	cd14020]---[smart00220]---[cd05118]---[cd00180]---[pfam00069]---[cd14133]---[COG0515]---[cd07829]---[cd07830]---[cd06606]---[cd14210]---[cd14131]---[cd05122]---[cd14008]---[cd05117]---[cd14226]---[cd07838]---[cd14014]---[cd13999]---[cd12465	136-972]---[157-960]---[154-960]---[157-954]---[145-960]---[289-960]---[145-993]---[154-960]---[271-960]---[157-960]---[274-771]---[157-957]---[154-960]---[157-960]---[157-957]---[274-960]---[151-960]---[145-924]---[157-924]---[1000-1263	3.00e-177]---[3.00e-40]---[4.00e-38]---[6.00e-38]---[2.00e-37]---[4.00e-32]---[5.00e-30]---[2.00e-29]---[3.00e-28]---[7.00e-28]---[1.00e-27]---[3.00e-26]---[5.00e-26]---[3.00e-24]---[4.00e-24]---[3.00e-23]---[3.00e-23]---[5.00e-23]---[5.00e-23]---[1.00e-47	cd14020 STKc_KIS Catalytic domain of the Serine/Threonine Kinase Kinase Interacting with Stathmin (also called U2AF homology motif (UHM) kinase 1). STKs catalyze the transfer of the gamma-phosphoryl group from ATP to serine/threonine residues on protein substrates. KIS (or UHMK1) contains an N-terminal kinase domain and a C-terminal domain with a UHM motif a protein interaction motif initially fo…	-	-	-	435	+	0	0.0121125	0
comp120541_c2_seq5:371-1747	P				1377	Q6DIB4	1305	0	494	94.7712	90.2834	1	0	Nucleolar protein 4-like	Mus musculus	-	-	-	-	-	UniRef90_UPI0004F12D6A	1305	0	643	94.7712	68.1182	1	0	PREDICTED uncharacterized protein C20orf112 homolog	Serinus canaria	-	-	-	-	GO:0005737]---[GO:0005654	cytoplasm]---[nucleoplasm	-	-	-	-	-	-	-	458	+	0	0.0218408	0
comp120551_c0_seq4	P			regulation of transcription by RNA polymerase II	2226	P18846	651	2e-93	271	29.2453	81.1808	1	2	Cyclic AMP-dependent transcription factor ATF-1	Homo sapiens	-	-	-	-	-	UniRef90_K7GF53	1029	3e-115	318	46.2264	100	1	2	Uncharacterized protein	Archelosauria	GO:0006357	regulation of transcription from RNA polymerase II promoter	GO:0000977]---[GO:0001228]---[GO:0043565]---[GO:0003700	RNA polymerase II regulatory region sequence-specific DNA binding]---[RNA polymerase II transcription regulatory region sequence-specific DNA binding transcription factor activity involved in positive regulation of transcription]---[sequence-specific DNA binding]---[sequence-specific DNA binding transcription factor activity	GO:0005654]---[GO:0005634	nucleoplasm]---[nucleus	pfam02173]---[cd14690]---[pfam00170]---[smart00338]---[cd14686]---[cd14687]---[cd14691]---[cd14811]---[cd14704]---[cd14709]---[cd14700]---[cd14699]---[cd14706]---[pfam07716]---[cd14689]---[cd14809]---[cd14696]---[cd12193]---[cd14812]---[cd14810	651-737]---[1131-1295]---[1131-1286]---[1128-1277]---[1134-1277]---[1131-1283]---[1143-1277]---[1134-1259]---[1134-1274]---[1131-1295]---[1134-1280]---[1131-1277]---[1152-1286]---[1131-1277]---[1128-1268]---[1134-1271]---[1131-1292]---[1116-1277]---[1134-1253]---[1134-1280	5.00e-08]---[2.00e-30]---[2.00e-17]---[3.00e-12]---[2.00e-11]---[6.00e-11]---[4.00e-10]---[9.00e-10]---[3.00e-09]---[2.00e-08]---[3.00e-08]---[4.00e-08]---[1.00e-07]---[1.00e-07]---[2.00e-07]---[2.00e-07]---[2.00e-07]---[1.00e-06]---[1.00e-06]---[5.00e-06	pfam02173 pKID pKID domain. CBP and P300 bind to the pKID (phosphorylated kinase-inducible-domain) domain of CREB.]---[cd14690 bZIP_CREB1 Basic leucine zipper (bZIP) domain of Cyclic AMP-responsive element-binding protein 1 (CREB1) and similar proteins a DNA-binding and dimerization domain. CREB1 is a Basic leucine zipper (bZIP) transcription factor that plays a role in propagating signals initia…	-	-	-	291	+	2	0.0058935	0
comp120614_c3_seq1:104-1120	P				1017	Q53FA7	990	2e-161	332	97.3451	99.3976	1	0	Quinone oxidoreductase PIG3	Homo sapiens	-	-	-	-	-	UniRef90_A0A151PJB3	1008	8e-179	340	99.115	98.8235	1	0	Quinone oxidoreductase PIG3	Alligator	-	-	GO:0016491]---[GO:0008270	oxidoreductase activity]---[zinc ion binding	-	-	cd05276]---[PTZ00354]---[cd08241]---[cd08275]---[cd05289]---[cd08267]---[smart00829]---[cd05195]---[cd08273]---[cd05188]---[cd08251]---[TIGR02824]---[COG0604]---[cd08266]---[cd05286]---[cd08268]---[cd08253]---[cd08272]---[cd08276]---[cd08249	13-996]---[10-996]---[13-999]---[37-996]---[13-996]---[28-996]---[106-996]---[94-996]---[37-999]---[97-807]---[67-996]---[13-1002]---[13-1002]---[13-1002]---[19-1002]---[13-1002]---[13-1002]---[13-1002]---[13-1002]---[13-1002	7.00e-173]---[5.00e-150]---[9.00e-79]---[7.00e-76]---[8.00e-71]---[3.00e-65]---[5.00e-62]---[9.00e-62]---[1.00e-57]---[5.00e-57]---[3.00e-52]---[7.00e-131]---[1.00e-96]---[2.00e-78]---[7.00e-75]---[9.00e-73]---[3.00e-69]---[3.00e-64]---[3.00e-63]---[1.00e-48	cd05276 p53_inducible_oxidoreductase PIG3 p53-inducible quinone oxidoreductase. PIG3 p53-inducible quinone oxidoreductase a medium chain dehydrogenase/reductase family member acts in the apoptotic pathway. PIG3 reduces ortho-quinones but its apoptotic activity has been attributed to oxidative stress generation since overexpression of PIG3 accumulates reactive oxygen species. PIG3 resembles the MD…
comp120865_c0_seq1:1207-2175	P				969	A4IHW3	951	1e-109	321	98.1424	98.7539	1	0	Probable UDP-sugar transporter protein SLC35A4	Xenopus tropicalis	-	-	-	-	-	UniRef90_UPI000854B83A	960	3e-111	322	99.0712	99.3789	1	0	UPI000854B83A related cluster	unknown	-	-	-	-	-	-	pfam04142]---[TIGR00803	142-954]---[289-954	4.00e-38]---[7.00e-16	pfam04142 Nuc_sug_transp Nucleotide-sugar transporter. This family of membrane proteins transport nucleotide sugars from the cytoplasm into Golgi vesicles. SLC35A1 transports CMP-sialic acid SLC35A2 transports UDP-galactose and SLC35A3 transports UDP-GlcNAc.]---[TIGR00803 UDP-N-acetylglucosamine_transporter_YEA4 UDP-galactose transporter. The 10-12 TMS Nucleotide Sugar Transporters (TC 2.A.7.10)N…	-	-	-	322	+	0	0.0342291	0
comp121013_c0_seq1	P				6922	Q9JK41	441	2e-47	187	6.37099	79.1444	1	1	High affinity copper uptake protein 1	Rattus norvegicus	-	-	-	-	-	UniRef90_UPI0005F0218F	441	5e-66	213	6.37099	68.5446	1	1	PREDICTED high affinity copper uptake protein 1 isoform X2	Wasmannia auropunctata	-	-	-	-	-	-	pfam04145	2-397	1e-30	pfam04145 Ctr Ctr copper transporter family. The redox active metal copper is an essential cofactor in critical biological processes such as respiration iron transport oxidative stress protection hormone production and pigmentation. A widely conserved family of high-affinity copper transport proteins (Ctr proteins) mediates copper uptake at the plasma membrane. A series of clustered methionine re…	-	-	-	147	+	1	0.07414	0
comp121091_c0_seq1	P				4779	Q1RMK1	702	1e-106	288	14.6893	81.25	1	2	Protein FAM92B	Bos taurus	-	-	-	-	-	UniRef90_UPI00085424D8	717	4e-120	290	15.0031	82.4138	1	2	UPI00085424D8 related cluster	unknown	-	-	-	-	-	-	cd07598]---[pfam06730]---[cd07307	327-959]---[306-962]---[414-908	4.00e-94]---[2.00e-67]---[3.00e-10	cd07598 BAR_FAM92 The Bin/Amphiphysin/Rvs (BAR) domain of Family with sequence similarity 92 (FAM92). BAR domains are dimerization lipid binding and curvature sensing modules found in many different proteins with diverse functions including organelle biogenesis membrane trafficking or remodeling and cell division and migration. This group is composed of proteins from the family with sequence simi…	-	-	-	337	+	2	0.207674	0
comp121139_c0_seq3	P				789	-	-	-	-	-	-	-	-	-	-	-	-	-	-	-	UniRef90_M7CCT3	435	5e-30	285	55.1331	53.6842	1	2	Uncharacterized protein	Chelonia mydas	-	-	-	-	-	-	-	-	-	-	-	-	-	208	+	2	0.829519	0
comp121198_c1_seq12:1618-4557	P				2940	Q62261	1659	4e-11	2363	56.4286	24.3335	1	0	Spectrin beta chain non-erythrocytic 1	Mus musculus	-	-	-	-	-	UniRef90_UPI00046BEFDF	2835	0	2269	96.4286	40.4584	1	0	PREDICTED uncharacterized protein LOC101953621 isoform X2	Chrysemys picta bellii	-	-	-	-	-	-	cd00176]---[smart00150]---[pfam00435]---[cd00176]---[smart00150]---[cd00176]---[cd00176]---[cd00176]---[smart00150]---[pfam00435	1006-1584]---[1009-1311]---[1006-1311]---[2239-2601]---[2245-2547]---[1921-2559]---[700-1320]---[1915-2238]---[1927-2229]---[1921-2232	1.00e-10]---[4.00e-07]---[2.00e-06]---[1.00e-06]---[5.00e-06]---[1.00e-25]---[3.00e-16]---[1.00e-07]---[1.00e-11]---[1.00e-08	cd00176 SPEC Spectrin repeats found in several proteins involved in cytoskeletal structure family members include spectrin alpha-actinin and dystrophin the spectrin repeat forms a three helix bundle with the second helix interrupted by proline in some sequences the repeats are independent folding units tandem repeats are found in differing numbers and arrange in an antiparallel manner to form dim…	-	-	-	979	+	0	0.0778593	0
comp121319_c1_seq1:4867-6549	P			cell division	1683	Q68ED3	1566	0	633	93.0481	89.8894	1	0	Non-canonical poly(A) RNA polymerase PAPD5	Mus musculus	2.7.7.19	Polynucleotide adenylyltransferase.	-	-	-	UniRef90_UPI000388B3CD	1680	0	669	99.8217	100	1	0	PREDICTED non-canonical poly(A) RNA polymerase PAPD5 isoform X1	Chrysemys picta bellii	GO:0051301]---[GO:0071044]---[GO:0007067]---[GO:0006397]---[GO:0006364	cell division]---[histone mRNA catabolic process]---[mitosis]---[mRNA processing]---[rRNA processing	GO:0003677]---[GO:0003887]---[GO:0046872]---[GO:0004652	DNA binding]---[DNA-directed DNA polymerase activity]---[metal ion binding]---[polynucleotide adenylyltransferase activity	GO:0005737]---[GO:0005730	cytoplasm]---[nucleolus	cd05402]---[pfam01909]---[COG5260]---[pfam03828	319-654]---[334-609]---[259-1428]---[823-1005	3.00e-35]---[4.00e-11]---[7.00e-67]---[1.00e-17	cd05402 NT_PAP_TUTase Nucleotidyltransferase (NT) domain of poly(A) polymerases and terminal uridylyl transferases. Poly(A) polymerases (PAPs) catalyze mRNA poly(A) tail synthesis and terminal uridylyl transferases (TUTases) uridylate RNA. PAPs in this subgroup include human PAP alpha mouse testis-specific cytoplasmic PAP beta human nuclear PAP gamma Saccharomyces cerevisiae PAP1 TRF4 and-5 Schiz…	-	-	-	560	+	0	0.00355151	0
comp121335_c0_seq6:1219-2943	P			protein ubiquitination	1725	O94889	1710	0	574	99.1304	98.4321	1	0	Kelch-like protein 18	Homo sapiens	-	-	-	-	-	UniRef90_H2QMI0	1710	0	574	99.1304	98.4321	1	0	Kelch-like 18	Tetrapoda	GO:0016567	protein ubiquitination	-	-	GO:0031463	Cul3-RING ubiquitin ligase complex	pfam07707]---[smart00875]---[pfam00651]---[smart00225]---[cd14735]---[pfam01344]---[pfam13964]---[sd00038]---[sd00038]---[smart00612]---[smart00612]---[smart00612]---[smart00612]---[smart00612]---[pfam01344]---[pfam01344]---[pfam01344]---[pfam01344]---[pfam13964]---[pfam13964]---[pfam07646]---[PHA03098]---[sd00038]---[sd00038]---[PHA02713]---[smart00612]---[pfam01344]---[PHA02790]---[PLN02193]---…	409-714]---[409-708]---[70-384]---[103-393]---[391-567]---[826-972]---[826-981]---[1261-1674]---[1402-1710]---[1153-1293]---[1012-1152]---[1576-1701]---[1294-1431]---[1435-1569]---[1120-1254]---[1540-1674]---[1261-1392]---[1402-1536]---[1120-1263]---[1543-1674]---[1540-1674]---[88-1659]---[979-1395]---[832-1257]---[97-1173]---[853-1011]---[976-1113]---[238-1515]---[841-1314]---[979-1569]---[976-1…	4.00e-43]---[4.00e-35]---[3.00e-30]---[1.00e-28]---[3.00e-21]---[1.00e-06]---[2.00e-06]---[5.00e-56]---[2.00e-35]---[9.00e-17]---[1.00e-15]---[1.00e-13]---[3.00e-13]---[4.00e-07]---[2.00e-14]---[3.00e-14]---[7.00e-10]---[5.00e-09]---[4.00e-07]---[4.00e-06]---[1.00e-06]---[1.00e-63]---[5.00e-63]---[2.00e-59]---[6.00e-17]---[7.00e-12]---[3.00e-16]---[2.00e-14]---[2.00e-09]---[8.00e-08]---[1.00e-07]…	pfam07707 BACK BTB And C-terminal Kelch. This domain is found associated with pfam00651 and pfam01344. The BACK domain is found juxtaposed to the BTB domain they are separated by as little as two residues. This family appears to be closely related to the BTB domain (Finn RD personal observation).]---[smart00875 BACK BTB And C-terminal Kelch. The BACK domain is found juxtaposed to the BTB domain t…	-	-	-	574	+	0	0.0119039	0
comp121348_c1_seq6:239-1018	P			glycolytic process	780	P07738	777	5e-155	259	99.6154	100	1	0	Bisphosphoglycerate mutase	Homo sapiens	5.4.2.4]---[5.4.2.11	Bisphosphoglycerate mutase.]---[Phosphoglycerate mutase (2 3-diphosphoglycerate-dependent).	-	-	-	UniRef90_C1C515	777	9e-161	259	99.6154	100	1	0	Bisphosphoglycerate mutase	Lithobates catesbeiana	GO:0006096	glycolysis	GO:0004619	phosphoglycerate mutase activity	-	-	PRK14115]---[TIGR01258]---[PTZ00123]---[COG0588]---[PRK14120]---[PRK14117]---[PRK14118]---[PRK14116]---[PRK14119]---[PRK01295]---[PRK01112]---[smart00855]---[cd07067]---[cd07040]---[pfam00300]---[COG0406]---[TIGR03162]---[PRK07238]---[PRK03482]---[COG2062	10-765]---[13-759]---[46-765]---[7-711]---[1-759]---[13-708]---[13-681]---[13-678]---[13-681]---[19-669]---[13-702]---[13-585]---[13-684]---[13-702]---[16-645]---[13-675]---[16-645]---[19-372]---[13-354]---[13-231	7.00e-132]---[2.00e-127]---[7.00e-124]---[5.00e-118]---[4.00e-107]---[3.00e-88]---[2.00e-86]---[1.00e-82]---[2.00e-82]---[4.00e-65]---[8.00e-59]---[4.00e-41]---[2.00e-38]---[3.00e-34]---[6.00e-29]---[1.00e-27]---[9.00e-14]---[3.00e-09]---[1.00e-07]---[1.00e-07	PRK14115 gpmA phosphoglyceromutase Provisional.]---[TIGR01258 Phosphoglycerate_mutase_1 phosphoglycerate mutase BPG-dependent family 1. Most members of this family are phosphoglycerate mutase (EC 5.4.2.1). This enzyme interconverts 2-phosphoglycerate and 3-phosphoglycerate. The enzyme is transiently phosphorylated on an active site histidine by 2 3-diphosphoglyerate which is both substrate and pr…	-	-	-	259	+	0	0.0417723	0
comp121433_c4_seq1:674-7189	P			regulation of transcription, DNA-templated	6516	O14497	4623	0	2285	70.9484	67.3085	1	0	AT-rich interactive domain-containing protein 1A	Homo sapiens	-	-	-	-	-	UniRef90_UPI0005291BE6	4623	0	1700	70.9484	89.7647	1	0	PREDICTED AT-rich interactive domain-containing protein 1A partial	Eurypyga helias	GO:0030521]---[GO:0043044]---[GO:0003205]---[GO:0055007]---[GO:0016569]---[GO:0006338]---[GO:0048096]---[GO:0030900]---[GO:0042921]---[GO:0030520]---[GO:0006344]---[GO:0000122]---[GO:0001843]---[GO:0006337]---[GO:0042766]---[GO:0003408]---[GO:0060674]---[GO:0045893]---[GO:0006357]---[GO:0006351	androgen receptor signaling pathway]---[ATP-dependent chromatin remodeling]---[cardiac chamber development]---[cardiac muscle cell differentiation]---[covalent chromatin modification]---[chromatin remodeling]---[chromatin-mediated maintenance of transcription]---[forebrain development]---[glucocorticoid receptor signaling pathway]---[intracellular estrogen receptor signaling pathway]---[maintenan…	GO:0003677]---[GO:0016922]---[GO:0003713	DNA binding]---[ligand-dependent nuclear receptor binding]---[transcription coactivator activity	GO:0071565]---[GO:0071564]---[GO:0000790]---[GO:0005654]---[GO:0005634]---[GO:0016514	nBAF complex]---[npBAF complex]---[nuclear chromatin]---[nucleoplasm]---[nucleus]---[SWI/SNF complex	PHA03247]---[PHA03247]---[smart00501]---[smart01014]---[pfam01388]---[pfam12031]---[PHA03247]---[PHA03247]---[PHA03247]---[PHA03247]---[pfam09606	31-876]---[22-879]---[2686-2961]---[2686-2946]---[2701-2946]---[5584-6345]---[295-1869]---[49-1662]---[1060-2010]---[3889-4626]---[295-1800	2.00e-06]---[2.00e-06]---[1.00e-22]---[4.00e-20]---[1.00e-17]---[2.00e-132]---[3.00e-07]---[7.00e-07]---[9.00e-06]---[9.00e-06]---[5.00e-06	PHA03247 PHA03247 large tegument protein UL36 Provisional.]---[smart00501 BRIGHT BRIGHT ARID (A/T-rich interaction domain) domain. DNA-binding domain containing a helix-turn-helix structure.]---[smart01014 ARID ARID/BRIGHT DNA binding domain. Members of the recently discovered ARID (AT-rich interaction domain) family of DNA-binding proteins are found in fungi and invertebrate and vertebrate metaz…	-	-	-	2171	+	0	0.0167605	0
comp121441_c0_seq7:97-927	P			carbohydrate metabolic process	831	A4IHW6	822	0	275	98.917	99.6364	1	0	Glucosamine-6-phosphate isomerase 2	Xenopus tropicalis	3.5.99.6	Glucosamine-6-phosphate deaminase.	-	-	-	UniRef90_F1S3T0	828	0	276	99.639	100	1	0	Glucosamine-6-phosphate isomerase	Amniota	GO:0005975]---[GO:0006046]---[GO:0019262]---[GO:0006048	carbohydrate metabolic process]---[N-acetylglucosamine catabolic process]---[N-acetylneuraminate catabolic process]---[UDP-N-acetylglucosamine biosynthetic process	GO:0004342]---[GO:0016787	glucosamine-6-phosphate deaminase activity]---[hydrolase activity	GO:0005737	cytoplasm	PTZ00285]---[PRK00443]---[TIGR00502]---[cd01399]---[COG0363]---[PRK02122]---[cd00458]---[PRK09762]---[PRK12358]---[pfam01182]---[cd01400]---[TIGR01198]---[PLN02360	1-759]---[1-774]---[1-774]---[28-741]---[1-747]---[37-741]---[40-717]---[1-708]---[1-741]---[28-711]---[28-717]---[103-741]---[100-657	5.00e-147]---[2.00e-146]---[6.00e-140]---[5.00e-137]---[8.00e-82]---[4.00e-72]---[1.00e-35]---[3.00e-34]---[2.00e-32]---[4.00e-21]---[6.00e-19]---[2.00e-16]---[5.00e-07	PTZ00285 PTZ00285 glucosamine-6-phosphate isomerase Provisional.]---[PRK00443 nagB glucosamine-6-phosphate deaminase Provisional.]---[TIGR00502 Glucosamine-6-phosphate_deaminase glucosamine-6-phosphate isomerase. The set of proteins recognized by this model includes a closely related pair from Bacillus subtilis one of which is uncharacterized but included as a member of the orthologous set. Centr…	-	-	-	276	+	0	0.0160211	0
comp121570_c1_seq9:8319-10316	P			G protein-coupled receptor signaling pathway	1998	P81274	1965	0	684	98.3483	95.3216	1	0	G-protein-signaling modulator 2	Homo sapiens	-	-	-	-	-	UniRef90_K7FJ74	1989	0	665	99.5495	99.2481	1	0	Uncharacterized protein	Archelosauria	GO:0000132]---[GO:0007186]---[GO:0060487]---[GO:0051661]---[GO:0007052	establishment of mitotic spindle orientation]---[G-protein coupled receptor signaling pathway]---[lung epithelial cell differentiation]---[maintenance of centrosome location]---[mitotic spindle organization	GO:0005092]---[GO:0042802]---[GO:0000166	GDP-dissociation inhibitor activity]---[identical protein binding]---[nucleotide binding	GO:0045177]---[GO:0005938]---[GO:0005737]---[GO:0000922	apical part of cell]---[cell cortex]---[cytoplasm]---[spindle pole	sd00006]---[sd00006]---[sd00006]---[sd00006]---[sd00006]---[pfam13424]---[pfam13424]---[pfam13424]---[pfam13424]---[COG0457]---[COG0457]---[smart00390]---[pfam02188]---[pfam02188]---[sd00006]---[COG0457	613-933]---[430-816]---[196-480]---[310-687]---[85-396]---[733-948]---[613-828]---[193-408]---[310-480]---[199-960]---[85-864]---[1477-1545]---[1480-1539]---[1798-1863]---[733-1035]---[172-1068	1.00e-12]---[1.00e-11]---[4.00e-11]---[6.00e-09]---[6.00e-08]---[2.00e-09]---[4.00e-09]---[1.00e-07]---[7.00e-06]---[1.00e-08]---[2.00e-08]---[5.00e-07]---[7.00e-07]---[6.00e-06]---[4.00e-12]---[3.00e-07	sd00006 TPR Tetratricopeptide repeat. The Tetratricopeptide repeat (TPR) typically contains 34 amino acids and is found in a variety of organisms including bacteria cyanobacteria yeast fungi plants and humans. It is present in a variety of proteins including those involved in chaperone cell-cycle transcription and protein transport complexes. The number of TPR motifs varies among proteins. Those …	-	-	-	665	+	0	0.0127027	0
comp121593_c2_seq1:1850-2578	P				729	Q8BTQ0	726	4e-168	241	99.5885	100	1	0	Polycomb group RING finger protein 3	Mus musculus	-	-	-	-	-	UniRef90_F1NLA3	726	2e-168	242	99.5885	100	1	0	Uncharacterized protein	Euteleostomi	-	-	GO:0008270	zinc ion binding	GO:0031519	PcG protein complex	pfam16207]---[pfam00097]---[cd00162]---[smart00184	493-708]---[49-165]---[46-177]---[49-165	4.00e-19]---[2.00e-08]---[3.00e-08]---[4.00e-07	pfam16207 RAWUL RAWUL domain RING finger- and WD40-associated ubiquitin-like. The RAWUL domain is found at the C-terminus of poly-comb group RING finger proteins. It is a ubiquitin-like domain. RAWUL binds directly to PUFD a domain on BCOR proteins (BCL6 corepressor). BCOR has emerged as an important player in development and health.]---[pfam00097 zf-C3HC4 Zinc finger C3HC4 type (RING finger). Th…	-	-	-	242	+	0	0.0104492	0
comp121872_c0_seq1	P				11195	Q96P50	2511	0	834	22.4297	100	1	2	Arf-GAP with coiled-coil ANK repeat and PH domain-containing protein 3	Homo sapiens	-	-	-	-	-	UniRef90_UPI00065DCD74	2472	0	876	22.0813	97.9452	1	2	PREDICTED arf-GAP with coiled-coil ANK repeat and PH domain-containing protein 3 isoform X1	Sauria	-	-	GO:0005096]---[GO:0046872	GTPase activator activity]---[metal ion binding	-	-	cd07637]---[pfam16746]---[cd07603]---[cd07638]---[cd07639]---[cd07307]---[cd07602]---[cd07635]---[cd07636]---[cd07633]---[cd07634]---[cd13250]---[pfam01412]---[smart00105]---[COG5347]---[PLN03114]---[cd00821]---[cd00204]---[cd00204]---[cd00204]---[sd00045]---[sd00045]---[smart00233	240-839]---[201-902]---[240-839]---[240-839]---[240-836]---[267-836]---[282-839]---[282-836]---[282-815]---[282-836]---[291-836]---[1005-1295]---[1401-1757]---[1410-1769]---[1407-1928]---[1404-1883]---[1005-1268]---[2223-2564]---[2292-2606]---[2214-2444]---[2223-2498]---[2304-2564]---[999-1283	3.00e-128]---[4.00e-104]---[2.00e-98]---[2.00e-89]---[2.00e-67]---[2.00e-26]---[7.00e-21]---[1.00e-17]---[5.00e-16]---[5.00e-15]---[7.00e-15]---[1.00e-55]---[4.00e-50]---[1.00e-46]---[1.00e-30]---[3.00e-17]---[9.00e-14]---[1.00e-22]---[1.00e-16]---[4.00e-10]---[3.00e-21]---[8.00e-17]---[1.00e-15	cd07637 BAR_ACAP3 The Bin/Amphiphysin/Rvs (BAR) domain of ArfGAP with Coiled-coil ANK repeat and PH domain containing protein 3. BAR domains are dimerization lipid binding and curvature sensing modules found in many different proteins with diverse functions. ACAP3 (ArfGAP with Coiled-coil ANK repeat and PH domain containing protein 3) also called centaurin beta-5 is presumed to be an Arf GTPase a…	-	-	-	846	+	2	0.013605	0
comp121914_c4_seq6:1153-1800	P				648	Q9CYI0	603	7e-113	393	93.0556	51.145	1	0	Protein Njmu-R1	Mus musculus	-	-	-	-	-	UniRef90_UPI0007AD88BB	639	5e-122	315	98.6111	66.3492	1	0	UPI0007AD88BB related cluster	unknown	-	-	-	-	-	-	pfam15053	1-621	2e-143	pfam15053 Njmu-R1 Mjmu-R1-like protein family. This protein family is thought to have a role in spermatogenesis. This family of proteins is found in eukaryotes. In humans it is found in chromosome 17 open reading frame 75 (C17orf75). Proteins in this family are typically between 217 and 399 amino acids in length.	-	-	-	215	+	0	0.0182328	0
comp122091_c0_seq8	P			exocytosis	3828	A2AV37	2244	0	780	58.6207	97.5641	1	1	Exocyst complex component 3-like protein	Danio rerio	-	-	-	-	-	UniRef90_UPI00042BCCF3	2247	0	764	58.6991	98.0366	1	1	PREDICTED exocyst complex component 3-like protein	Durocryptodira	GO:0051601]---[GO:0006887	exocyst localization]---[exocytosis	GO:0000149	SNARE binding	GO:0000145]---[GO:0030133	exocyst]---[transport vesicle	pfam06046]---[COG5173	728-2356]---[482-2335	2.00e-119]---[1.00e-20	pfam06046 Sec6 Exocyst complex component Sec6. Sec6 is a component of the multiprotein exocyst complex. Sec6 interacts with Sec8 Sec10 and Exo70.These exocyst proteins localize to regions of active exocytosis-at the growing ends of interphase cells and in the medial region of cells undergoing cytokinesis-in an F-actin-dependent and exocytosis- independent manner.]---[COG5173 SEC6 Exocyst complex …	-	-	-	798	+	1	0.184661	0
comp122207_c0_seq1:1745-2545	P				801	Q96BQ5	789	5e-117	260	98.5019	100	1	0	Coiled-coil domain-containing protein 127	Homo sapiens	-	-	-	-	-	UniRef90_A0A151PHA3	792	5e-120	296	98.8764	89.1892	1	0	Coiled-coil domain-containing protein 127	Alligator	-	-	-	-	-	-	-	-	-	-	-	-	-	266	+	0	0.00312676	0
comp122321_c3_seq2	P				808	Q9UDV7	234	2e-19	671	28.9604	11.6244	1	1	Zinc finger protein 282	Homo sapiens	-	-	-	-	-	UniRef90_D2I857	258	6e-20	129	31.9307	66.6667	1	1	Putative uncharacterized protein (Fragment)	Ursidae	-	-	GO:0046872]---[GO:0003676	metal ion binding]---[nucleic acid binding	-	-	sd00017]---[sd00017]---[sd00017]---[sd00019]---[sd00019	620-808]---[575-766]---[701-808]---[620-766]---[704-808	2.00e-21]---[1.00e-14]---[2.00e-10]---[1.00e-12]---[1.00e-09	sd00017 ZF_C2H2 Zinc finger C2H2 type. The C2H2 zinc finger is a classical zinc finger domain. C2H2-type zinc fingers are ubiquitous more than 1 of all mammalian proteins are predicted to contain at least one zinc finger. They often function as DNA or protein binding structural motifs such as in eukaryotic transcription factors and therefore they play important roles in cellular processes such as…	-	-	-	208	+	1	0.0913854	0
comp122381_c0_seq15:1571-3370	P				1800	Q5XIN1	1476	2e-156	490	82	98.9796	1	0	Protein Mdm4	Rattus norvegicus	-	-	-	-	-	UniRef90_UPI00042BF60D	1488	3e-179	480	82.6667	100	1	0	PREDICTED protein Mdm4 isoform X2	Durocryptodira	-	-	-	-	-	-	pfam00641	1207-1296	1e-06	pfam00641 zf-RanBP Zn-finger in Ran binding protein and others.	-	-	-	599	+	0	0.0522893	0
comp122397_c0_seq3:162-2465	P			positive regulation of establishment of T cell polarity	2304	Q8AYD0	2229	0	773	96.7448	96.7658	1	0	Cadherin-5	Gallus gallus	-	-	-	-	-	UniRef90_M7BMA5	2199	0	741	95.4427	99.5951	1	0	Cadherin-5 (Fragment)	Durocryptodira	GO:0001955]---[GO:0060317]---[GO:0007043]---[GO:0007156]---[GO:0008285]---[GO:2000114]---[GO:0016337]---[GO:0007179	blood vessel maturation]---[cardiac epithelial to mesenchymal transition]---[cell-cell junction assembly]---[homophilic cell adhesion]---[negative regulation of cell proliferation]---[regulation of establishment of cell polarity]---[cell-cell adhesion]---[transforming growth factor beta receptor signaling pathway	GO:0005509	calcium ion binding	GO:0005912]---[GO:0005923]---[GO:0009897]---[GO:0016021	adherens junction]---[tight junction]---[external side of plasma membrane]---[integral to membrane	cd11304]---[cd11304]---[pfam00028]---[pfam00028]---[smart00112]---[smart00112]---[cd11304]---[cd11304]---[pfam00028]---[pfam00028]---[smart00112]---[pfam01049]---[cd11304]---[pfam00028]---[smart00112	439-741]---[196-417]---[442-726]---[196-402]---[496-747]---[202-423]---[1102-1398]---[1417-1716]---[1105-1383]---[1420-1704]---[1156-1404]---[1867-2274]---[766-1080]---[766-1068]---[820-1086	2.00e-26]---[2.00e-11]---[5.00e-19]---[1.00e-08]---[3.00e-18]---[1.00e-13]---[9.00e-18]---[3.00e-13]---[5.00e-12]---[1.00e-08]---[1.00e-12]---[1.00e-45]---[2.00e-19]---[7.00e-16]---[1.00e-13	cd11304 Cadherin_repeat Cadherin tandem repeat domain. Cadherins are glycoproteins involved in Ca2 -mediated cell-cell adhesion. The cadherin repeat domains occur as tandem repeats in the extracellular regions which are thought to mediate cell-cell contact when bound to calcium. They play numerous roles in cell fate signalling proliferation differentiation and migration members include E- N- P- T…	-	-	-	767	+	0	0.00510428	0
comp122437_c1_seq1	P			regulation of transcription, DNA-templated	12831	Q9QYP0	8121	0	2788	63.292	99.2109	1	1	Multiple epidermal growth factor-like domains protein 8	Rattus norvegicus	-	-	-	-	-	UniRef90_UPI0004418F07	8127	0	2739	63.3388	99.2698	1	1	PREDICTED multiple epidermal growth factor-like domains protein 8	Python bivittatus	GO:0030509]---[GO:0071907]---[GO:0061371]---[GO:0060971]---[GO:0003143]---[GO:0030326]---[GO:0048704]---[GO:0097155]---[GO:0060972]---[GO:0048842]---[GO:0010468	BMP signaling pathway]---[determination of digestive tract left/right asymmetry]---[determination of heart left/right asymmetry]---[embryonic heart tube left/right pattern formation]---[embryonic heart tube morphogenesis]---[embryonic limb morphogenesis]---[embryonic skeletal system morphogenesis]---[fasciculation of sensory neuron axon]---[left/right pattern formation]---[positive regulation of …	GO:0005509	calcium ion binding	GO:0016021]---[GO:0005634	integral to membrane]---[nucleus	cd00041]---[pfam00431]---[smart00042]---[sd00038]---[sd00038]---[sd00038]---[PLN02153]---[PHA03098]---[PHA03098]---[pfam13964]---[pfam13415]---[cd00055]---[pfam00053]---[sd00038]---[sd00038]---[sd00038]---[sd00038]---[PHA03098]---[pfam13415	515-844]---[515-838]---[569-838]---[1109-1543]---[1103-1402]---[1262-1801]---[1064-1807]---[1145-1534]---[1142-1921]---[1259-1399]---[1289-1444]---[4019-4168]---[4019-4159]---[5024-5476]---[5204-5617]---[5333-5731]---[4856-5296]---[4799-5650]---[4892-5050	1.00e-24]---[5.00e-24]---[3.00e-22]---[2.00e-24]---[7.00e-15]---[9.00e-14]---[2.00e-08]---[4.00e-08]---[6.00e-08]---[1.00e-06]---[1.00e-05]---[1.00e-07]---[2.00e-06]---[3.00e-10]---[3.00e-09]---[1.00e-08]---[5.00e-12]---[1.00e-07]---[8.00e-06	cd00041 CUB CUB domain extracellular domain present in proteins mostly known to be involved in development not found in prokaryotes plants and yeast.]---[pfam00431 CUB CUB domain. ]---[smart00042 CUB Domain first found in C1r C1s uEGF and bone morphogenetic protein. This domain is found mostly among developmentally-regulated proteins. Spermadhesins contain only this domain.]---[sd00038 Kelch Kelc…	-	-	-	2754	+	1	0.0267246	0
comp122723_c0_seq3:7898-13231	P			positive regulation of GTPase activity	5334	O43166	5331	0	1804	99.9438	100	1	0	Signal-induced proliferation-associated 1-like protein 1	Homo sapiens	-	-	-	-	-	UniRef90_E1BQZ3	5331	0	1785	99.9438	100	1	0	Uncharacterized protein	Archelosauria	GO:0031532]---[GO:0048013]---[GO:0050770]---[GO:0061001]---[GO:0043087]---[GO:0051056]---[GO:0048167	actin cytoskeleton reorganization]---[ephrin receptor signaling pathway]---[regulation of axonogenesis]---[regulation of dendritic spine morphogenesis]---[regulation of GTPase activity]---[regulation of small GTPase mediated signal transduction]---[regulation of synaptic plasticity	GO:0005096	GTPase activator activity	GO:0030054]---[GO:0005737]---[GO:0005856]---[GO:0043197]---[GO:0014069]---[GO:0045211	cell junction]---[cytoplasm]---[cytoskeleton]---[dendritic spine]---[postsynaptic density]---[postsynaptic membrane	pfam11881]---[pfam02145]---[cd00992]---[smart00228	4462-5166]---[1888-2430]---[2863-3075]---[2854-3087	6.00e-85]---[8.00e-85]---[7.00e-11]---[2.00e-09	pfam11881 SPAR_C C-terminal domain of SPAR protein. This domain is found st the C-terminus of many spine-associated Rap GTPase-activating - SPAR - proteins in eukaryotes. This domain is found associated with pfam02145 pfam00595. The exact function is not known.]---[pfam02145 Rap_GAP Rap/ran-GAP. ]---[cd00992 PDZ_signaling PDZ domain found in a variety of Eumetazoan signaling molecules often in ta…	-	-	-	1777	+	0	0.0136404	0
comp122767_c0_seq8:1095-4892	P			transmembrane transport	3798	Q2M3G0	3666	0	1257	96.5245	97.6134	1	0	ATP-binding cassette sub-family B member 5	Homo sapiens	-	-	-	-	-	UniRef90_UPI00042C28E8	3660	0	1270	96.3665	96.8504	1	0	PREDICTED multidrug resistance protein 1-like	Chelonia mydas	GO:0002485]---[GO:0002489]---[GO:0002481]---[GO:0030154]---[GO:0048058]---[GO:0002591]---[GO:0042391]---[GO:0055085	antigen processing and presentation of endogenous peptide antigen via MHC class I via ER pathway, TAP-dependent]---[antigen processing and presentation of endogenous peptide antigen via MHC class Ib via ER pathway, TAP-dependent]---[antigen processing and presentation of exogenous protein antigen via MHC class Ib, TAP-dependent]---[cell differentiation]---[compound eye corneal lens development]--…	GO:0005524]---[GO:0042626]---[GO:0015562]---[GO:0008559	ATP binding]---[ATPase activity, coupled to transmembrane movement of substances]---[efflux transmembrane transporter activity]---[xenobiotic-transporting ATPase activity	GO:0005887]---[GO:0005886	integral to plasma membrane]---[plasma membrane	cd03249]---[cd03251]---[cd03253]---[cd03254]---[cd03248]---[cd03252]---[cd03228]---[cd03249]---[cd03251]---[cd03253]---[cd03254]---[cd03248]---[cd03252]---[cd03228]---[PTZ00265]---[PTZ00265]---[COG1132]---[COG1132]---[TIGR00958]---[TIGR00958]---[TIGR02204]---[TIGR02204]---[TIGR02203]---[TIGR02203]---[COG2274]---[COG2274]---[PRK11176]---[PRK11176]---[PRK13657]---[PRK13657]---[COG5265]---[COG5265]-…	1183-1893]---[1183-1881]---[1183-1893]---[1174-1866]---[1162-1824]---[1183-1893]---[1183-1818]---[3070-3786]---[3067-3774]---[3067-3786]---[3061-3759]---[3046-3717]---[3067-3786]---[3067-3714]---[202-3765]---[2113-3795]---[340-1899]---[2059-3789]---[382-1881]---[2059-3777]---[442-1893]---[2227-3786]---[2053-3786]---[436-1893]---[2002-3789]---[358-1893]---[409-1893]---[2239-3786]---[985-1941]---[2…	2.00e-153]---[8.00e-114]---[1.00e-112]---[3.00e-105]---[1.00e-89]---[4.00e-86]---[9.00e-83]---[7.00e-150]---[5.00e-104]---[1.00e-98]---[2.00e-97]---[3.00e-84]---[6.00e-88]---[7.00e-81]---[0.00e+00]---[3.00e-71]---[5.00e-147]---[3.00e-134]---[1.00e-137]---[4.00e-126]---[1.00e-126]---[1.00e-122]---[9.00e-116]---[8.00e-112]---[2.00e-115]---[5.00e-114]---[5.00e-107]---[1.00e-93]---[3.00e-100]---[2.00…	cd03249 ABC_MTABC3_MDL1_MDL2 ATP-binding cassette domain of a mitochondrial protein MTABC3 and related proteins. MTABC3 (also known as ABCB6) is a mitochondrial ATP-binding cassette protein involved in iron homeostasis and one of four ABC transporters expressed in the mitochondrial inner membrane the other three being MDL1(ABC7) MDL2 and ATM1. In fact the yeast MDL1 (multidrug resistance-like pro…	-	-	-	1265	+	0	0.00225415	0
comp122857_c0_seq5:301-1194	P				894	P30028	636	2e-06	787	71.1409	29.9873	1	1	Protein P	Duck hepatitis B virus (strain China)	2.7.7.7]---[2.7.7.49]---[3.1.26.4	DNA-directed DNA polymerase.]---[RNA-directed DNA polymerase.]---[Ribonuclease H.	-	-	-	UniRef90_UPI000388E051	681	9e-56	257	76.1745	88.716	1	1	PREDICTED uncharacterized protein LOC101936112	Chrysemys picta bellii	-	-	-	-	-	-	cd03714]---[cd01647]---[cd03715]---[pfam00078]---[cd01645]---[cd01644	365-694]---[209-673]---[221-697]---[245-673]---[221-670]---[317-688	1.00e-26]---[3.00e-22]---[2.00e-17]---[3.00e-16]---[6.00e-16]---[3.00e-07	cd03714 RT_DIRS1 RT_DIRS1 Reverse transcriptases (RTs) occurring in the DIRS1 group of retransposons. Members of the subfamily include the Dictyostelium DIRS-1 Volvox carteri kangaroo and Panagrellus redivivus PAT elements. These elements differ from LTR and conventional non-LTR retrotransposons. They contain split direct repeat (SDR) termini and have been proposed to integrate via double-strande…	-	-	-	297	+	0	0.147102	0
comp122951_c1_seq7:86-4741	P			axon guidance	4656	Q3U3T8	4452	0	1523	95.6186	94.4846	1	0	WD repeat-containing protein 62	Mus musculus	-	-	-	-	-	UniRef90_K7FY52	3306	0	1202	71.0052	89.8502	1	0	Uncharacterized protein	Cryptodira	GO:0007099]---[GO:0021987]---[GO:0007052]---[GO:0022008]---[GO:0097150	centriole replication]---[cerebral cortex development]---[mitotic spindle organization]---[neurogenesis]---[neuronal stem cell maintenance	-	-	GO:0005814]---[GO:0005813]---[GO:0005634]---[GO:0000922	centriole]---[centrosome]---[nucleus]---[spindle pole	cd00200]---[cd00200]---[cd00200]---[COG2319]---[sd00039]---[sd00039]---[smart00320]---[cd00200]---[cd00200]---[cd00200]---[cd00200]---[cd00200]---[COG2319]---[COG2319]---[COG2319]---[COG2319]---[COG2319]---[COG2319]---[sd00039]---[sd00039]---[sd00039]---[sd00039]---[sd00039	250-918]---[232-627]---[247-510]---[133-672]---[247-627]---[1045-1920]---[2065-2181]---[1426-2181]---[265-1647]---[1237-2058]---[1045-2181]---[1675-2214]---[1357-2217]---[844-2199]---[268-1518]---[256-1275]---[253-2079]---[169-1122]---[1444-2181]---[1237-2181]---[292-1113]---[295-1359]---[1846-2181	4.00e-18]---[6.00e-11]---[1.00e-10]---[4.00e-13]---[2.00e-11]---[3.00e-11]---[8.00e-07]---[7.00e-34]---[1.00e-26]---[1.00e-24]---[6.00e-21]---[5.00e-17]---[4.00e-24]---[4.00e-22]---[8.00e-19]---[3.00e-15]---[5.00e-15]---[2.00e-12]---[9.00e-24]---[1.00e-21]---[1.00e-14]---[4.00e-14]---[2.00e-09	cd00200 WD40 WD40 domain found in a number of eukaryotic proteins that cover a wide variety of functions including adaptor/regulatory modules in signal transduction pre-mRNA processing and cytoskeleton assembly typically contains a GH dipeptide 11-24 residues from its N-terminus and the WD dipeptide at its C-terminus and is 40 residues long hence the name WD40 between GH and WD lies a conserved c…	-	-	-	1551	+	0	0.00391278	0
comp123039_c0_seq4:780-7145	P			DNA repair	6366	Q5AXT5	1341	3e-27	745	21.065	60.5369	1	0	ATP-dependent DNA helicase PIF1	Emericella nidulans (strain FGSC A4 / ATCC 38163 / CBS 112.46 / NRRL 194 / M139)	3.6.4.12	DNA helicase.	-	-	-	UniRef90_A0A151IDI1	6306	0	2408	99.0575	86.6694	1	0	ATP-dependent DNA helicase	Cyphomyrmex costatus	GO:0006310]---[GO:0006281]---[GO:0000723]---[GO:0016579	DNA recombination]---[DNA repair]---[telomere maintenance]---[protein deubiquitination	GO:0005524]---[GO:0003678	ATP binding]---[DNA helicase activity	-	-	pfam14214]---[pfam13604]---[TIGR01447]---[pfam05970]---[pfam00443]---[cd02257]---[cd02668]---[cd02674]---[COG0507	2200-2634]---[4051-4611]---[4009-4623]---[3937-5037]---[5566-6303]---[5791-6303]---[5566-6336]---[5773-6300]---[4963-5379	2.00e-25]---[3.00e-10]---[2.00e-07]---[8.00e-32]---[7.00e-22]---[8.00e-13]---[2.00e-12]---[1.00e-11]---[1.00e-10	pfam14214 Helitron_like_N Helitron helicase-like domain at N-terminus. This family is found in Helitrons recently recognized eukaryotic transposons that are predicted to amplify by a rolling-circle mechanism. In many instances a protein-coding gene is disrupted by their insertion.]---[pfam13604 AAA_30 AAA domain. This family of domains contain a P-loop motif that is characteristic of the AAA supe…	-	-	-	2121	+	0	0.002348	0
comp123079_c1_seq1:337-663			P	positive regulation of cell population proliferation	327	P24480	291	1e-29	102	88.9908	90.1961	1	0	Protein S100-A11	Oryctolagus cuniculus	-	-	-	-	-	UniRef90_Q9YH57	312	8e-40	217	95.4128	47.9263	1	0	P26olf	Lithobates catesbeiana	GO:0042127	regulation of cell proliferation	GO:0005509	calcium ion binding	GO:0016021	integral to membrane	cd05023]---[cd00213]---[cd05031]---[cd05030]---[cd05026]---[cd05025]---[cd05024]---[cd05027]---[pfam01023]---[cd05022]---[cd05029	25-303]---[28-306]---[28-324]---[28-306]---[22-300]---[28-300]---[28-324]---[28-300]---[43-159]---[28-324]---[34-306	3.00e-37]---[1.00e-31]---[5.00e-26]---[1.00e-15]---[1.00e-14]---[2.00e-13]---[6.00e-12]---[2.00e-11]---[1.00e-10]---[4.00e-10]---[7.00e-09	cd05023 S-100A11 S-100A11 S-100A11 domain found in proteins similar to S100A11. S100A11 is a member of the S-100 domain family within EF-hand Ca2 -binding proteins superfamily. Note that the S-100 hierarchy to which this S-100A11 group belongs contains only S-100 EF-hand domains other EF-hands have been modeled separately. S100 proteins exhibit unique patterns of tissue- and cell type-specific ex…	-	-	-	109	-	0	0.033715	0
comp123259_c0_seq1	P			microtubule-based process	1682	P68372	1281	0	445	76.1593	95.9551	1	1	Tubulin beta-4B chain	Mus musculus	-	-	-	-	-	UniRef90_P68371	1281	0	445	76.1593	95.9551	1	1	Tubulin beta-4B chain	Bilateria	GO:0007017	microtubule-based process	GO:0003725]---[GO:0005525]---[GO:0003924]---[GO:0005200	double-stranded RNA binding]---[GTP binding]---[GTPase activity]---[structural constituent of cytoskeleton	GO:0005737]---[GO:0070062]---[GO:0031012]---[GO:0005874]---[GO:0043209]---[GO:0005634]---[GO:0045298	cytoplasm]---[extracellular vesicular exosome]---[extracellular matrix]---[microtubule]---[myelin sheath]---[nucleus]---[tubulin complex	pfam00091]---[smart00864]---[PLN00220]---[PTZ00010]---[cd02187]---[COG5023]---[cd06059]---[cd02186]---[PTZ00335]---[cd00286]---[PLN00221]---[cd02188]---[cd02190]---[PLN00222]---[PTZ00387]---[cd02189]---[pfam03953]---[smart00865	176-802]---[308-901]---[170-1450]---[170-1450]---[173-1447]---[170-1450]---[176-1441]---[173-1441]---[170-1441]---[176-1282]---[170-1441]---[173-1435]---[173-1444]---[173-1438]---[170-1447]---[179-1441]---[950-1315]---[905-1318	5.00e-60]---[2.00e-59]---[0.00e+00]---[0.00e+00]---[0.00e+00]---[0.00e+00]---[1.00e-166]---[1.00e-158]---[1.00e-139]---[3.00e-137]---[2.00e-135]---[3.00e-125]---[2.00e-102]---[7.00e-98]---[7.00e-94]---[2.00e-72]---[4.00e-61]---[7.00e-31	pfam00091 Tubulin Tubulin/FtsZ family GTPase domain. This family includes the tubulin alpha beta and gamma chains as well as the bacterial FtsZ family of proteins. Members of this family are involved in polymer formation. FtsZ is the polymer-forming protein of bacterial cell division. It is part of a ring in the middle of the dividing cell that is required for constriction of cell membrane and ce…	-	-	-	456	+	1	0.0356568	0
comp123294_c0_seq1:88-2163			P		2076	Q6P6Q2	1068	6e-171	576	51.4451	61.6319	1	0	Keratin type II cytoskeletal 5	Rattus norvegicus	-	-	-	-	-	UniRef90_A1L2T3	1038	4e-174	591	50	58.5448	1	0	LOC100036944 protein	Xenopus	-	-	GO:0005198	structural molecule activity	GO:0045095	keratin filament	TIGR02168]---[pfam00038]---[COG1196]---[COG1196]---[COG1196]---[COG1196]---[TIGR02169]---[TIGR02169]---[TIGR02169]---[TIGR02169]---[PRK01156]---[TIGR02168]---[TIGR02168]---[TIGR04523	1117-1626]---[670-1620]---[847-1578]---[790-1623]---[649-1623]---[649-1512]---[775-1617]---[847-1518]---[832-1623]---[649-1635]---[592-1614]---[661-1563]---[907-1632]---[631-1512	4.00e-07]---[3.00e-135]---[2.00e-11]---[7.00e-11]---[1.00e-09]---[8.00e-06]---[7.00e-10]---[5.00e-08]---[1.00e-06]---[4.00e-06]---[2.00e-07]---[2.00e-06]---[6.00e-06]---[3.00e-06	TIGR02168 Chromosome_partition_protein_Smc chromosome segregation protein SMC common bacterial type. SMC (structural maintenance of chromosomes) proteins bind DNA and act in organizing and segregating chromosomes for partition. SMC proteins are found in bacteria archaea and eukaryotes. This family represents the SMC protein of most bacteria. The smc gene is often associated with scpB (TIGR00281) …	-	-	-	691	+	0	0.0604104	0
comp123320_c0_seq1:499-858	P	P		spliceosomal tri-snRNP complex assembly	360	P62315	288	4e-64	119	80	80.6723	1	0	Small nuclear ribonucleoprotein Sm D1	Mus musculus	-	-	-	-	-	UniRef90_V9LH98	288	6e-63	139	80	69.0647	1	0	Small nuclear ribonucleoprotein D1 polypeptide 16kDa-like protein (Fragment)	Callorhinchus milii	GO:0002230]---[GO:0000245]---[GO:0000387	positive regulation of defense response to virus by host]---[spliceosomal complex assembly]---[spliceosomal snRNP assembly	GO:0003723	RNA binding	GO:0071013]---[GO:0000243]---[GO:0005737]---[GO:0005829]---[GO:0034709]---[GO:0005634]---[GO:0034715]---[GO:0071011]---[GO:0071010]---[GO:0034719]---[GO:0005685]---[GO:0005689]---[GO:0005686]---[GO:0005687]---[GO:0005682	catalytic step 2 spliceosome]---[commitment complex]---[cytoplasm]---[cytosol]---[methylosome]---[nucleus]---[pICln-Sm protein complex]---[precatalytic spliceosome]---[prespliceosome]---[SMN-Sm protein complex]---[U1 snRNP]---[U12-type spliceosomal complex]---[U2 snRNP]---[U4 snRNP]---[U5 snRNP	cd01724]---[smart00651]---[cd01721]---[pfam01423]---[cd00600]---[COG1958]---[cd01723]---[cd01733]---[cd01725	4-279]---[13-210]---[25-216]---[13-210]---[19-207]---[1-210]---[43-222]---[7-201]---[43-282	1.00e-59]---[6.00e-17]---[2.00e-15]---[7.00e-15]---[2.00e-13]---[2.00e-11]---[5.00e-10]---[5.00e-09]---[4.00e-07	cd01724 Sm_D1 Sm protein D1. The eukaryotic Sm proteins (B/B' D1 D2 D3 E F and G) assemble into a hetero-heptameric ring around the Sm site of the 2 2 7-trimethyl guanosine (m3G) capped U1 U2 U4 and U5 snRNAs (Sm snRNAs) forming the core of the snRNP particle. The snRNP particle in turn assembles with other components onto the pre-mRNA to form the spliceosome which is responsible for the excision…	-	-	-	119	+	0	0.110087	0
comp123323_c0_seq1:332-925	P			calcium ion transmembrane transport	594	Q5R4U9	504	4e-103	198	84.8485	84.8485	1	0	Sorcin	Pongo abelii	-	-	-	-	-	UniRef90_F1S340	504	2e-101	199	84.8485	84.4221	1	0	Uncharacterized protein	Eutheria	GO:0006816]---[GO:0042994]---[GO:0010459]---[GO:0060315]---[GO:2000678]---[GO:0035774]---[GO:0051281]---[GO:0086004	calcium ion transport]---[cytoplasmic sequestering of transcription factor]---[negative regulation of heart rate]---[negative regulation of ryanodine-sensitive calcium-release channel activity]---[negative regulation of transcription regulatory region DNA binding]---[positive regulation of insulin secretion involved in cellular response to glucose stimulus]---[positive regulation of release of se…	GO:0005509	calcium ion binding	GO:0042584]---[GO:0005829]---[GO:0070062]---[GO:0005654]---[GO:0005886]---[GO:0033017]---[GO:0030018	chromaffin granule membrane]---[cytosol]---[extracellular vesicular exosome]---[nucleoplasm]---[plasma membrane]---[sarcoplasmic reticulum membrane]---[Z disc	cd00051]---[cd00051]---[cd00051	220-384]---[130-294]---[322-480	2.00e-09]---[2.00e-06]---[5.00e-06	cd00051 EFh EF-hand calcium binding motif A diverse superfamily of calcium sensors and calcium signal modulators most examples in this alignment model have 2 active canonical EF hands. Ca2 binding induces a conformational change in the EF-hand motif leading to the activation or inactivation of target proteins. EF-hands tend to occur in pairs or higher copy numbers.	-	-	-	197	+	0	0.00617325	0
comp1234698_c0_seq1:57-515	P				459	Q17284	390	2e-06	130	84.9673	98.4615	1	0	Fatty acid-binding protein	Blomia tropicalis	-	-	-	-	-	UniRef90_C1BPF9	387	1e-11	130	84.3137	96.9231	1	0	Fatty acid-binding protein	Caligus rogercresseyi	-	-	GO:0008289]---[GO:0005215	lipid binding]---[transporter activity	-	-	-	-	-	-	-	-	-	152	+	0	0.0102605	0
comp123475_c0_seq1:209-835	P				627	Q9WU63	471	5e-31	205	75.1196	77.561	1	0	Heme-binding protein 2	Mus musculus	-	-	-	-	-	UniRef90_H3AHI6	540	2e-68	213	86.1244	84.507	1	0	Uncharacterized protein	Latimeria chalumnae	-	-	-	-	-	-	pfam04832	145-618	2e-60	pfam04832 SOUL SOUL heme-binding protein. This family represents a group of putative heme-binding proteins. Our family includes archaeal and bacterial homologues.	-	-	-	208	+	0	0.00271434	0
comp123607_c0_seq1:215-1780	P			negative regulation of apoptotic process	1566	P11884	1563	0	519	99.8084	100	1	0	Aldehyde dehydrogenase mitochondrial	Rattus norvegicus	1.2.1.3	Aldehyde dehydrogenase (NAD( )).	Alcohol metabolism	ethanol degradation	acetate from ethanol: step 2/2	UniRef90_Q6DCT5	1563	0	521	99.8084	100	1	0	MGC80785 protein	Xenopus	GO:0071398]---[GO:0032870]---[GO:0006068]---[GO:0001889]---[GO:0043066]---[GO:0032355]---[GO:0055093]---[GO:0032496]---[GO:0035094]---[GO:0032570]---[GO:0033574	cellular response to fatty acid]---[cellular response to hormone stimulus]---[ethanol catabolic process]---[liver development]---[negative regulation of apoptotic process]---[response to estradiol stimulus]---[response to hyperoxia]---[response to lipopolysaccharide]---[response to nicotine]---[response to progesterone stimulus]---[response to testosterone stimulus	GO:0004029]---[GO:0042802]---[GO:0070404	aldehyde dehydrogenase (NAD) activity]---[identical protein binding]---[NADH binding	GO:0005759]---[GO:0005739	mitochondrial matrix]---[mitochondrion	cd07141]---[cd07091]---[cd07142]---[PLN02466]---[cd07143]---[cd07144]---[pfam00171]---[PLN02766]---[cd07119]---[cd07112]---[cd07115]---[cd07078]---[cd07114]---[COG1012]---[cd07559]---[cd07093]---[cd07140]---[PRK13252]---[TIGR01804]---[cd07090	106-1545]---[115-1539]---[112-1542]---[31-1542]---[127-1536]---[115-1536]---[145-1536]---[106-1551]---[130-1536]---[166-1536]---[178-1536]---[241-1542]---[178-1536]---[121-1545]---[124-1530]---[178-1539]---[121-1539]---[124-1536]---[130-1530]---[178-1536	0.00e+00]---[0.00e+00]---[0.00e+00]---[0.00e+00]---[0.00e+00]---[0.00e+00]---[0.00e+00]---[0.00e+00]---[0.00e+00]---[0.00e+00]---[0.00e+00]---[0.00e+00]---[0.00e+00]---[0.00e+00]---[0.00e+00]---[0.00e+00]---[0.00e+00]---[0.00e+00]---[0.00e+00]---[0.00e+00	cd07141 ALDH_F1AB_F2_RALDH1 NAD -dependent retinal dehydrogenase 1 ALDH families 1A 1B and 2-like. NAD -dependent retinal dehydrogenase 1 (RALDH 1 ALDH1 EC 1.2.1.36) also known as aldehyde dehydrogenase family 1 member A1 (ALDH1A1) in humans is a homotetrameric cytosolic enzyme that catalyzes the oxidation of retinaldehyde to retinoic acid. Human ALDH1B1 and ALDH2 are also in this cluster both ar…	-	-	-	521	+	0	0.0177213	0
comp123771_c0_seq1:358-1359			P		1002	Q5E9E1	984	2e-180	328	98.2036	99.0854	1	0	PDZ and LIM domain protein 1	Bos taurus	-	-	-	-	-	UniRef90_A0A0Q3X6U2	990	0	327	98.8024	99.6942	1	0	PDZ and LIM domain protein 1	Aves	-	-	GO:0008270	zinc ion binding	GO:0005856	cytoskeleton	pfam15936]---[cd09448]---[cd09360]---[cd09450]---[cd00992]---[cd09451]---[smart00228]---[pfam00595]---[cd09449]---[pfam00412]---[cd08368]---[smart00132]---[cd00136]---[TIGR03900]---[smart00735]---[cd09361]---[cd09347]---[cd09338]---[cd00988	424-699]---[787-942]---[787-942]---[787-945]---[10-246]---[787-945]---[31-252]---[13-246]---[787-942]---[787-939]---[787-942]---[784-939]---[46-246]---[76-252]---[424-498]---[787-939]---[787-936]---[787-939]---[85-282	2.00e-37]---[2.00e-32]---[2.00e-29]---[4.00e-26]---[1.00e-21]---[2.00e-21]---[6.00e-19]---[5.00e-17]---[3.00e-16]---[6.00e-12]---[3.00e-11]---[5.00e-10]---[5.00e-10]---[1.00e-07]---[2.00e-07]---[3.00e-07]---[9.00e-07]---[5.00e-06]---[6.00e-06	pfam15936 DUF4749 Domain of unknown function (DUF4749). This presumed domain is functionally uncharacterized. This domain family is found in eukaryotes and is typically between 121 and 170 amino acids in length. The family is found in association with pfam00595 (PDZ) and pfam00412 (LIM).]---[cd09448 LIM_CLP36 This family represents the LIM domain of CLP36. This family represents the LIM domain of…	-	-	-	333	+	0	0.00654568	0
comp123869_c0_seq1:909-1817	P			cell division	909	P24033	906	0	302	99.67	100	1	0	Cyclin-dependent kinase 1-B	Xenopus laevis	2.7.11.22]---[2.7.11.23	Cyclin-dependent kinase.]---[ RNA-polymerase -subunit kinase.	-	-	-	UniRef90_K7GBF0	903	0	303	99.3399	99.3399	1	0	Uncharacterized protein	Amniota	GO:0051301]---[GO:0007067	cell division]---[mitosis	GO:0005524]---[GO:0004693]---[GO:0004674]---[GO:0008353	ATP binding]---[cyclin-dependent protein kinase activity]---[protein serine/threonine kinase activity]---[RNA polymerase II carboxy-terminal domain kinase activity	GO:0005829]---[GO:0005634	cytosol]---[nucleus	cd07861]---[cd07835]---[cd07829]---[cd07860]---[PLN00009]---[cd07839]---[cd07837]---[cd07836]---[cd07841]---[cd07843]---[cd07844]---[cd07840]---[cd07871]---[cd07873]---[cd07838]---[cd07832]---[cd07872]---[cd07845]---[cd07866]---[cd07833	7-861]---[10-861]---[10-861]---[10-861]---[1-870]---[10-861]---[4-864]---[10-861]---[10-891]---[4-861]---[10-861]---[10-861]---[1-861]---[1-870]---[10-861]---[7-861]---[1-870]---[7-861]---[1-861]---[10-861	0.00e+00]---[0.00e+00]---[0.00e+00]---[3.00e-170]---[8.00e-165]---[8.00e-140]---[4.00e-139]---[2.00e-137]---[8.00e-131]---[1.00e-130]---[4.00e-130]---[7.00e-128]---[3.00e-122]---[8.00e-121]---[3.00e-119]---[2.00e-116]---[4.00e-115]---[1.00e-107]---[4.00e-103]---[4.00e-103	cd07861 STKc_CDK1_euk Catalytic domain of the Serine/Threonine Kinase Cyclin-Dependent protein Kinase 1 from higher eukaryotes. STKs catalyze the transfer of the gamma-phosphoryl group from ATP to serine/threonine residues on protein substrates. CDK1 is also called Cell division control protein 2 (Cdc2) or p34 protein kinase and is regulated by cyclins A B and E. The CDK1/cyclin A complex control…	-	-	-	302	+	0	0.0016241	0
comp124041_c0_seq1:188-1063	P				876	P0CC03	867	5e-120	303	98.9726	96.3696	1	0	Sulfotransferase 6B1	Mus musculus	2.8.2.n2	Thyroxine sulfotransferase.	-	-	-	UniRef90_U3J247	855	6e-132	309	97.6027	92.233	1	0	Sulfotransferase	Neognathae	-	-	GO:0008146	sulfotransferase activity	-	-	pfam00685]---[PLN02164	127-831]---[97-837	1.00e-64]---[4.00e-23	pfam00685 Sulfotransfer_1 Sulfotransferase domain. ]---[PLN02164 PLN02164 sulfotransferase.	-	-	-	291	+	0	0.0134837	0
comp124510_c0_seq1:180-1976	P			mitotic cytokinesis	1797	A0JMZ1	948	1e-79	496	52.7546	65.3226	1	0	Nucleolar and spindle-associated protein 1-B	Xenopus laevis	-	-	-	-	-	UniRef90_K7G7P9	942	4e-84	339	52.4207	92.6254	1	0	Uncharacterized protein	Pelodiscus sinensis	GO:0040001]---[GO:0007076]---[GO:0000281]---[GO:0045840	establishment of mitotic spindle localization]---[mitotic chromosome condensation]---[cytokinesis after mitosis]---[positive regulation of mitosis	-	-	GO:0005737]---[GO:0005874]---[GO:0005730]---[GO:0005819	cytoplasm]---[microtubule]---[nucleolus]---[spindle	pfam16006	859-1785	6e-92	pfam16006 NUSAP Nucleolar and spindle-associated protein. This family of microtubule-associated proteins has a role in spindle microtubule organization.	-	-	-	598	+	0	0.157461	0
comp1247164_c0_seq1	P				1101	Q9HB75	948	4e-75	910	86.1035	35.6044	1	0	p53-induced death domain-containing protein 1	Homo sapiens	-	-	-	-	-	UniRef90_UPI0007500408	939	2e-118	481	85.2861	64.8649	1	0	PREDICTED p53-induced death domain-containing protein 1-like partial	Gekko japonicus	-	-	-	-	-	-	sd00033]---[sd00033]---[sd00033]---[COG4886]---[COG4886]---[COG4886]---[COG4886]---[COG4886]---[sd00031]---[sd00031]---[sd00031]---[PLN00113]---[PLN00113]---[PLN00113]---[PRK15370]---[PRK15370]---[PLN03150]---[PLN03150]---[PLN03150]---[PRK15387]---[PRK15387]---[pfam13855]---[pfam13855]---[sd00033]---[PLN00113	457-951]---[442-942]---[466-891]---[481-990]---[448-984]---[451-921]---[445-891]---[577-954]---[622-939]---[763-942]---[457-732]---[451-942]---[451-930]---[481-951]---[514-942]---[445-828]---[661-894]---[583-792]---[439-678]---[484-990]---[487-942]---[763-930]---[691-861]---[484-1068]---[469-1080	3.00e-31]---[7.00e-31]---[5.00e-24]---[7.00e-22]---[3.00e-17]---[1.00e-15]---[3.00e-11]---[1.00e-06]---[6.00e-20]---[1.00e-12]---[1.00e-11]---[1.00e-15]---[2.00e-15]---[2.00e-07]---[2.00e-12]---[2.00e-09]---[7.00e-11]---[1.00e-07]---[6.00e-07]---[7.00e-10]---[9.00e-08]---[3.00e-07]---[1.00e-06]---[6.00e-29]---[3.00e-17	sd00033 LRR_RI leucine-rich repeats ribonuclease inhibitor (RI)-like subfamily. A leucine-rich repeat (LRR) is a structural protein motif of 20-30 amino acids that is unusually rich in the hydrophobic amino acid leucine. The conserved eleven-residue sequence motif (LxxLxLxxN/CxL) within the LRRs corresponds to the beta-strand and adjacent loop regions whereas the remaining parts of the repeats ar…	-	-	-	321	+	0	0.0957068	0
comp124833_c0_seq1:46-678	P			response to oxidative stress	633	A6QLY2	501	2e-96	186	79.1469	89.7849	1	0	Glutathione peroxidase 7	Bos taurus	1.11.1.9	Glutathione peroxidase.	-	-	-	UniRef90_Q5M784	504	9e-97	184	79.6209	91.3043	1	0	Glutathione peroxidase	Xenopus laevis	GO:0006979	response to oxidative stress	GO:0004602	glutathione peroxidase activity	-	-	TIGR02540]---[cd00340]---[COG0386]---[PTZ00256]---[PLN02412]---[PLN02399]---[PRK10606]---[pfam00255]---[PTZ00056	139-597]---[139-585]---[142-594]---[136-603]---[118-597]---[133-594]---[139-600]---[142-465]---[133-630	3.00e-102]---[9.00e-75]---[2.00e-57]---[8.00e-45]---[2.00e-42]---[5.00e-40]---[2.00e-39]---[2.00e-39]---[2.00e-32	TIGR02540 Glutathione_peroxidase_7 putative glutathione peroxidase Gpx7. This model represents one of several families of known and probable glutathione peroxidases. This family is restricted to animals and designated GPX7.]---[cd00340 GSH_Peroxidase Glutathione (GSH) peroxidase family tetrameric selenoenzymes that catalyze the reduction of a variety of hydroperoxides including lipid peroxidases …	-	-	-	210	+	0	0.0264799	0
comp125022_c0_seq1		P		'de novo' IMP biosynthetic process	1374	P27653	957	5e-171	935	69.6507	34.1176	1	1	C-1-tetrahydrofolate synthase cytoplasmic	Rattus norvegicus	1.5.1.5]---[3.5.4.9]---[6.3.4.3	Methylenetetrahydrofolate dehydrogenase (NADP( )).]---[Methenyltetrahydrofolate cyclohydrolase.]---[Formate--tetrahydrofolate ligase.	One-carbon metabolism	tetrahydrofolate interconversion	-	UniRef90_F1NMC3	957	0	935	69.6507	34.1176	1	1	Uncharacterized protein	Aves	GO:0009257]---[GO:0007507]---[GO:0009086]---[GO:0001843]---[GO:0001780]---[GO:0006164]---[GO:0009070]---[GO:0061053]---[GO:0035999]---[GO:0019346]---[GO:0009396]---[GO:0006730	10-formyltetrahydrofolate biosynthetic process]---[heart development]---[methionine biosynthetic process]---[neural tube closure]---[neutrophil homeostasis]---[purine nucleotide biosynthetic process]---[serine family amino acid biosynthetic process]---[somite development]---[tetrahydrofolate interconversion]---[transsulfuration]---[folic acid-containing compound biosynthetic process]---[one-carbo…	GO:0005524]---[GO:0004329]---[GO:0004487]---[GO:0004488]---[GO:0004477	ATP binding]---[formate-tetrahydrofolate ligase activity]---[methylenetetrahydrofolate dehydrogenase (NAD+) activity]---[methylenetetrahydrofolate dehydrogenase (NADP+) activity]---[methenyltetrahydrofolate cyclohydrolase activity	GO:0070062]---[GO:0016020]---[GO:0005739]---[GO:0005829	extracellular vesicular exosome]---[membrane]---[mitochondrion]---[cytosol	COG0190]---[PRK14188]---[PRK14190]---[PLN02616]---[PRK10792]---[PLN02516]---[PRK14189]---[cd01080]---[PRK14186]---[PLN02897]---[PRK14191]---[pfam02882]---[PRK14174]---[PRK14179]---[PRK14184]---[PRK14193]---[PRK14194]---[PRK14172]---[PRK14187]---[PRK14167	152-1018]---[143-1039]---[146-1015]---[53-1015]---[137-1018]---[146-1027]---[137-1015]---[494-1012]---[146-1030]---[146-1015]---[152-1033]---[518-1021]---[152-1015]---[146-1027]---[152-1024]---[143-1021]---[137-1042]---[152-1012]---[152-1009]---[152-1009	7.00e-124]---[1.00e-113]---[3.00e-113]---[7.00e-105]---[5.00e-102]---[1.00e-101]---[2.00e-98]---[1.00e-97]---[3.00e-96]---[9.00e-96]---[2.00e-92]---[4.00e-91]---[6.00e-90]---[5.00e-89]---[1.00e-86]---[8.00e-84]---[4.00e-83]---[2.00e-82]---[2.00e-81]---[5.00e-81	COG0190 FolD 5 10-methylene-tetrahydrofolate dehydrogenase/Methenyl tetrahydrofolate cyclohydrolase Coenzyme metabolism .]---[PRK14188 PRK14188 bifunctional 5 10-methylene-tetrahydrofolate dehydrogenase/ 5 10-methylene-tetrahydrofolate cyclohydrolase Provisional.]---[PRK14190 PRK14190 bifunctional 5 10-methylene-tetrahydrofolate dehydrogenase/ 5 10-methylene-tetrahydrofolate cyclohydrolase Provis…	-	-	-	392	+	1	0.0147203	0
comp125280_c0_seq1:1173-2237	P			phosphorelay signal transduction system	1065	O00560	888	0	298	83.3803	100	1	0	Syntenin-1	Homo sapiens	-	-	-	-	-	UniRef90_O00560	888	0	298	83.3803	100	1	0	Syntenin-1	Theria	GO:0030036]---[GO:0007268]---[GO:0048013]---[GO:0035556]---[GO:0032435]---[GO:0002091]---[GO:0030307]---[GO:0030335]---[GO:0008284]---[GO:0010718]---[GO:0046330]---[GO:0010862]---[GO:0042327]---[GO:0030511]---[GO:0006612]---[GO:0007265]---[GO:0007346]---[GO:0006930	actin cytoskeleton organization]---[synaptic transmission]---[ephrin receptor signaling pathway]---[intracellular signal transduction]---[negative regulation of proteasomal ubiquitin-dependent protein catabolic process]---[negative regulation of receptor internalization]---[positive regulation of cell growth]---[positive regulation of cell migration]---[positive regulation of cell proliferation]-…	GO:0008093]---[GO:0005109]---[GO:0001948]---[GO:0042802]---[GO:0005137]---[GO:0046982]---[GO:0047485]---[GO:0045545	cytoskeletal adaptor activity]---[frizzled binding]---[glycoprotein binding]---[identical protein binding]---[interleukin-5 receptor binding]---[protein heterodimerization activity]---[protein N-terminus binding]---[syndecan binding	GO:0005912]---[GO:0072562]---[GO:0005913]---[GO:0005737]---[GO:0005856]---[GO:0005829]---[GO:0005789]---[GO:0070062]---[GO:0005615]---[GO:0005925]---[GO:0005895]---[GO:0042470]---[GO:0016020]---[GO:0045121]---[GO:0005634]---[GO:0005886	adherens junction]---[blood microparticle]---[cell-cell adherens junction]---[cytoplasm]---[cytoskeleton]---[cytosol]---[endoplasmic reticulum membrane]---[extracellular vesicular exosome]---[extracellular space]---[focal adhesion]---[interleukin-5 receptor complex]---[melanosome]---[membrane]---[membrane raft]---[nucleus]---[plasma membrane	cd00992]---[cd00992]---[cd00136]---[smart00228]---[smart00228]---[cd00988]---[pfam00595	502-741]---[754-975]---[535-741]---[502-750]---[754-981]---[535-768]---[508-741	1.00e-17]---[5.00e-13]---[1.00e-15]---[1.00e-11]---[6.00e-10]---[3.00e-11]---[1.00e-08	cd00992 PDZ_signaling PDZ domain found in a variety of Eumetazoan signaling molecules often in tandem arrangements. May be responsible for specific protein-protein interactions as most PDZ domains bind C-terminal polypeptides and binding to internal (non-C-terminal) polypeptides and even to lipids has been demonstrated. In this subfamily of PDZ domains an N-terminal beta-strand forms the peptide-…	-	-	-	354	+	0	0.00697264	0
comp125286_c0_seq1:590-2365	P			positive regulation of JNK cascade	1776	P14733	1773	0	588	99.8311	100	1	0	Lamin-B1	Mus musculus	-	-	-	-	-	UniRef90_P14733	1773	0	588	99.8311	100	1	0	Lamin-B1	Eutheria	GO:0031662]---[GO:0046330	positive regulation of cyclin-dependent protein kinase activity involved in G2/M]---[positive regulation of JNK cascade	GO:0008432]---[GO:0043274]---[GO:0005198	JUN kinase binding]---[phospholipase binding]---[structural molecule activity	GO:0005638]---[GO:0016020]---[GO:0005635]---[GO:0005637]---[GO:0016363]---[GO:0031965]---[GO:0005654]---[GO:0005634	lamin filament]---[membrane]---[nuclear envelope]---[nuclear inner membrane]---[nuclear matrix]---[nuclear membrane]---[nucleoplasm]---[nucleus	COG1196]---[COG1196]---[TIGR02169]---[pfam00932]---[pfam00038]---[TIGR02168]---[TIGR02168]---[COG1196]---[COG1196]---[COG1196]---[COG1196]---[TIGR02169]---[TIGR02169]---[TIGR02169]---[PRK02224]---[pfam05483]---[COG0419]---[pfam07888	103-981]---[97-732]---[76-978]---[1306-1629]---[97-1164]---[73-1170]---[103-1059]---[88-1062]---[253-1161]---[73-1053]---[250-1170]---[226-1170]---[169-1032]---[94-1056]---[100-1164]---[94-1161]---[91-1173]---[223-1104	8.00e-12]---[9.00e-09]---[2.00e-06]---[5.00e-25]---[6.00e-96]---[2.00e-14]---[9.00e-13]---[2.00e-12]---[3.00e-11]---[3.00e-11]---[3.00e-09]---[4.00e-09]---[2.00e-08]---[1.00e-06]---[7.00e-07]---[2.00e-06]---[8.00e-06]---[9.00e-06	COG1196 Smc Chromosome segregation ATPases Cell division and chromosome partitioning .]---[TIGR02169 chromosome_segregation_protein_related_ptotein chromosome segregation protein SMC primarily archaeal type. SMC (structural maintenance of chromosomes) proteins bind DNA and act in organizing and segregating chromosomes for partition. SMC proteins are found in bacteria archaea and eukaryotes. It is…	-	-	-	591	+	0	0.0279764	0
comp125398_c0_seq1:131-2083	P			microtubule-based movement	1953	P79955	1893	0	643	96.9278	98.4448	1	0	Carboxy-terminal kinesin 2	Xenopus laevis	-	-	-	-	-	UniRef90_G4VV28	1950	0	655	99.8464	100	1	0	Kinesin-like motor protein	Cynops orientalis	GO:0007018	microtubule-based movement	GO:0005524]---[GO:0003777	ATP binding]---[microtubule motor activity	GO:0005737]---[GO:0005874	cytoplasm]---[microtubule	TIGR02168]---[PLN03188]---[cd01366]---[smart00129]---[pfam00225]---[cd00106]---[cd01372]---[cd01369]---[cd01371]---[cd01365]---[cd01374]---[cd01364]---[cd01373]---[cd01375]---[cd01370]---[COG5059]---[COG5059]---[cd01368]---[cd01376]---[cd01367]---[cd01363	370-897]---[1048-1893]---[880-1911]---[886-1914]---[904-1905]---[886-1896]---[889-1887]---[886-1893]---[886-1893]---[883-1929]---[886-1893]---[886-1893]---[886-1896]---[889-1896]---[886-1902]---[994-1893]---[847-1734]---[889-1887]---[886-1899]---[886-1896]---[895-1683	3.00e-06]---[6.00e-53]---[0.00e+00]---[1.00e-139]---[1.00e-129]---[6.00e-123]---[1.00e-95]---[3.00e-87]---[6.00e-87]---[6.00e-85]---[8.00e-84]---[2.00e-79]---[3.00e-74]---[3.00e-74]---[1.00e-73]---[6.00e-72]---[1.00e-20]---[1.00e-69]---[7.00e-63]---[6.00e-59]---[8.00e-26	TIGR02168 Chromosome_partition_protein_Smc chromosome segregation protein SMC common bacterial type. SMC (structural maintenance of chromosomes) proteins bind DNA and act in organizing and segregating chromosomes for partition. SMC proteins are found in bacteria archaea and eukaryotes. This family represents the SMC protein of most bacteria. The smc gene is often associated with scpB (TIGR00281) …	-	-	-	650	+	0	0.0107976	0
[truncated: 2,514 more rows]

## Sheet: SupTab6
Probe ID	Treatment	LDA effect size	p-value	Functions	TransLength	HSPNameSP	HSPLengthSP	HSPEvalueSP	HITLengthSP	QCoverageSP	HCoverageSP	StrandSP	FrameSP	DescriptionSP	OSNameSP	EnzymeIds	EnzymeDescs	PwLev1	PwLev2	PwLev3	HSPNameUf	HSPLengthUf	HSPEvalueUf	HITLengthUf	QCoverageUf	HCoverageUf	StrandUf	FrameUf	DescriptionUf	Taxonomy	BPId	BPDesc	MFId	MFDesc	CCId	CCDesc	CDName	CDStartEnd	CDEvalue	CDDesc	OtherNCName	OtherNCEvalue	OtherNCDesc	LongOrfLength	LongOrfStrand	LongOrfFrame	ProbToBeNonCoding	lncRNA4Annocript
comp123071_c0_seq1:351-794	PP	2.22939	0.00531041	-	444	P10786	435	5e-99	145	97.973	100	1	0	Hemoglobin subunit beta-2	Triturus cristatus	-	-	-	-	-	UniRef90_P10786	435	4e-97	145	97.973	100	1	0	Hemoglobin subunit beta-2	Triturus cristatus	-	-	GO:0020037]---[GO:0005506]---[GO:0019825]---[GO:0005344	heme binding]---[iron ion binding]---[oxygen binding]---[oxygen transporter activity	GO:0005833	hemoglobin complex	cd08925]---[cd14765]---[cd08927]---[pfam00042]---[cd08924]---[cd01040]---[cd08926	19-438]---[19-438]---[10-438]---[22-330]---[10-438]---[58-426]---[73-408	1.00e-73]---[3.00e-45]---[7.00e-36]---[2.00e-23]---[3.00e-15]---[9.00e-12]---[3.00e-09	cd08925 Hb-beta_like Hemoglobin beta gamma delta epsilon and related Hb subunits. Hb is the oxygen transport protein of erythrocytes. It is an allosterically modulated heterotetramer. Hemoglobin A (HbA) is the most common Hb in adult humans and is formed from two alpha-chains and two beta-chains (alpha2beta2). An equilibrium exists between deoxygenated/unliganded/T(tense state) Hb having low oxyg…	-	-	-	147	+	0	0.0162386	0
[truncated: 88 more rows]

## Sheet: SupTab7
Enriched_Term	Annotated	Treatment	p(FDR)
GO:0009992	cellular water homeostasis	PP	0.0041
GO:0071392	cellular response to estradiol stimulus	PP	0.0251
[truncated: 28 more rows]

## Sheet: SupTab8
SubjectID	StartingDate (May XX, 2015)	Weight (g)	Snout-Vent Length (mm)	Gill-Top (mm)	Gill-Side (mm)	EndDate (May XX, 2015)	Weight (g)	Snout-Vent Length (mm)	Gill-Top (mm)	Gill-Side (mm)
[truncated: 160 more rows]
